# Supplementary material for: Common gene-network signature of different neurological disorders and their potential implications to neuroAIDS
Source: PLoS One. 2017 Aug 8;12(8):e0181642. doi: 10.1371/journal.pone.0181642 (PMC5549695; doi:10.1371/journal.pone.0181642)
Supplement: S2 Data — Visual networks of shared genes of AIDS and different neurological networks reveales involvement of several important functional pathways. (XLSX) [file pone.0181642.s005.xlsx]

## Sheet: Alzheimer's Disease & AIDS
Visual networks of shared genes of AIDS and Alzheimer's Disease which revealed involvement of several important functional pathways as listed below:.
(The significance limit (Q-value) up to -10th power is reported here)
Q-value	Pathway
9.4e-45	immune response-regulating signaling pathway
4.4e-43	immune response-activating signaling pathway
3.3e-42	regulation of cytokine production
3.3e-42	activation of immune response
5.8e-42	inflammatory response
5.8e-40	positive regulation of defense response
1.8e-39	positive regulation of cytokine production
8e-39	positive regulation of lymphocyte activation
1.9e-38	regulation of lymphocyte activation
8.9e-38	regulation of leukocyte activation
1.2e-37	positive regulation of leukocyte activation
1.6e-37	lymphocyte activation
4.6e-37	positive regulation of cell activation
7.4e-37	T cell activation
2.5e-36	regulation of cell activation
9.6e-39	positive regulation of T cell activation
1.7e-35	regulation of response to external stimulus
4.5e-35	regulation of T cell activation
2.7e-31	I-kappaB kinase/NF-kappaB cascade
3.5e-31	regulation of I-kappaB kinase/NF-kappaB cascade
2.4e-29	regulation of innate immune response
4.8e-29	cellular response to interferon-gamma
1e-28	cytokine receptor binding
5.8e-28	immune effector process
6.1e-28	response to bacterium
8.3e-28	leukocyte migration
4e-27	positive regulation if innate immune response
6.7e-27	response to inteferon-gamma
2.1e-26	interferon-gamma-mediated signlaing pathway
4.1e-26	immune response- regulating cell surface receptor signaling pathway
5.1e-26	pattern recognition receptor signaling pathway
6.5e-26	leukocytte chemotaxis
9.9e-26	innate immune response- activating signal transduction
1.8e-25	positive regulation of MAPK cascade
2.7e-25	cyotkine activity
3.7e-25	ER to Golgi transport vesicle membrane
5.3e-25	toll-like receptor signaling pathway
5.4e-25	activation of innate immune response
6.6e-25	antigen receptor-mediated signaling pathway
1.4e-24	integral to lumenal side of endoplasmic reticulum membrane
1.4e-24	T cell receptor signaling pathway
1.6e-24	activation of protein kinase activity
2.8e-24	immune response-activating cell surface receptor signaling pathway
3.2e-24	ER to Golgi transport vesicel
1.4e-23	regulation of inflammatory response
1.9e-23	cytoplasmic vesicle part
3.2e-23	positive regulation of sequence-specific DNA binding transcription factor activity
3.3e-23	cell chemotaxis
6.2e-23	positive regulation of I-kappaB kinase/NF-kappaB cascade
1e-22	toll-like receptor 4 signaling pathway
2.1e-22	transport vesicle membrane
2.9e-22	positive regulation of NF-kappaB transcription factor activity
2.9e-22	positive regulation of protein serine/threonine kinase activity
3.1e-22	Toll signaling pathway
3.2e-22	antigen processing and presentation
5.7e-22	peptidyl-tyrosine modification
5.7e-22	peptidyl-tyrosine phosphorylation
6.5e-22	toll-like receptor 2 signaling pathway
7.8e-22	regulation of immune effector process
1.6e-22	positive regulation of response to external stimulus
2.2e-21	MyD88-dependent toll-like receptor signaling pathway
3.2e-21	lymphocyte costimulation
3.2e-21	T cell costimulation
4e-21	positive regulation of MAP kinase activity
5.2e-21	endocytic vesicle membrane
5.4e-21	positive regulation of cell migration
6e-21	toll-like receptor 1 signaling pathway
7.6e-21	leukocyte proliferation
8.5e-21	leukocyte differentiation
9.6e-21	positive regulation of cell motility
1.4e-20	regulation of peptifyl-tyrosine phosphorylation
1.9e-20	positive regulation of peptidyl-tyrosine phosphorylation
2e-20	positive regulation of locomotion
2e-20	toll-like receptor 3 signaling pathway
2.3e-20	positive regulation of cellular component movement
3.7e-20	mononuclear cell proliferation
6.3e-20	regulation of MAP kinase activity
6.9e-20	regulation of leukocyte proliferation
8.8e-20	coated vesicle membrane
1.1e-19	response to molecule of bacterial origin
1.4e-19	TRIF-dependent toll-like receptor signaling pathway
2.6e-19	MyD88-independent toll-like receptor signaling pathway
2.8e-19	positive regulation of apoptotic process
4.2e-19	positive regulation of programmed cell death
5.3e-19	regulation of lymphocyte proliferation
5.6e-19	lymphocyte proliferation
6.6e-19	reglation of mononuclear cell proliferation
6.6e-19	regulation of cell migration
7.2e-19	antigen processing and presentation of exogenous antigen
7.2e-19	antigen processing and presentation of exogenous peptide antigen
3.8e-18	endocytic vesicle
4.1e-18	antigen processing and presentation of peptide antigen
4.7e-18	regulation of protein serine/threonine kinase activity
8.3e-18	clathrin-coated endocytic vesicle membrane
1.3e-17	regulation of behavior
3.7e-17	adaptive immune response
3.8e-17	response to virus
5.5e-17	MHC class II receptor activity
6.3e-17	cellular response to biotic stimulus
6.9e-17	transport vesicle
7.1e-17	clathrin-coated endocytic vesicle
1.4e-16	regulation of leukocyte migration
1.4e-16	lysosomal membrane
2.4e-16	nucleotide-binding domain, leucine rich repeating receptor signaling pathway
2.5e-16	positive regulation of lymphocyre proliferation
2.5e-16	tumor necrosis factor superfamility cytokine production
3.3e-16	cell-type specific apoptotic process
3.4e-16	positive regulationn of mononuclear cell proliferation
3.4e-16	regulation of T cell proliferation
4.5e-16	positive regulation of leukocyte proliferation
5e-16	regulation of cysteine-type endopeptidase activity
5.4e-16	chemokine receptor binding
9.3e-16	positive regulation of leukocyte migration
9.8e-16	JAK-STAT cascade
1.2e-15	antigen processing and presentation of exogenous peptide antigen via MHC class II
1.5e-15	regulation of secretion
1.8e-15	antigen processing and presentation of peptide antigen via MHC class II
1.8e-15	behavior
2.2e-15	antigen processing of peptide or polysaccharide antigen via MHC class II
2.2e-15	regulation of protein transport
2.3e-15	T cell proliferation
2.3e-15	regulation of leukocyte chemotaxis
2.3e-15	regulation of establishment of protein localization
2.9e-15	positive regulation of behavior
2.9e-15	nucleocytoplasmic transport
3.1e-15	regulation of chemotaxis
3.6e-15	cytoplasmic vesicle membrane
3.7e-15	nuclear transport
3.8e-15	response to lipopolysaccharide
3.9e-15	protein import into the nucleus
3.9e-15	protein targeting into the nucleus
5.9e-15	nuclear import
6.1e-15	vesicle membrane
7.2e-15	cellular response to molecule of bacterial origin
7.3e-15	regulation of endopeptidase activity
8.6e-15	coated vesicle
1.2e-14	positive regulation of lipid metabolic process
1.2e-14	response to lipid
1.2e-14	regulation of cell adhesion
1.2e-14	positive regulation of tumor necrosis factor production
1.2e-14	clathrin-coated vesicle membrane
1.3e-14	integral to endoplasmic reticulum membrane
1.5e-14	intrinsic to endoplasmic reticulum membrane
1.6e-14	regulation of peptidase activity
1.7e-14	nucleotide-binding oligomerization domain containing signaling pathway
1.8e-14	regulation od cysteine-type endopeptidase activity involved in apoptotic process
3.3e-14	vacuolar membrane
3.9e-14	receptor complex
5.1e-14	tumor necrosis factor production
5.1e-14	regulation of tumor necrosis factorproduction
6.6e-14	apoptotic signaling pathway
6.6e-14	regulation of execution phase of apoptosis
6.7e-14	cellular response to lipopolysaccharide
6.8e-14	trans-Golgi network membrane
6.8e-14	regulation of protein localization
8.8e-14	regulation of type I interferion production
1e-13	protein localization to nucleus
1e-13	protein import
1.3e-13	muscle cell proliferation
1.4e-13	type I inteferon production
1.4e-13	positive regulation of leukocyte chemotaxis
1.6e-13	lymphocyte differentitation
1.7e-13	adaptive immune response based on somatic recombination of immune receptors built from immunoglobin superfamiliy domain
2.3e-13	positive regulation of type I interferon production
2.4e-13	G-protein couple receptor binding
2.6e-13	response to tumor necrosis factor
2.6e-13	positive regulation of inflammatory response
4.1e-13	positive regulation of chemotaxis
4.3e-13	positive regulation of protein transport
4.9e-13	stress-activated MAPK cascade
5.5e-13	stress-activated protein kinase signaling cascade
5.8e-13	nerve growth factor receptor signaling pathway
6.8e-13	cytoplasmic pattern recognition receptor signaling pathway
8.5e-13	positive regulation of cysteine-type endopeptidase activity involved in apoptotic process
8.9e-13	activation of cysteine-type endopeptidase involved in apoptotic process
1.1e-12	negative regulation of multicellular organismal process
1.2e-12	activation of MAPK activity
1.3e-12	positive regulation of T cell proliferation
1.9e-12	T cell differentiation
2.4e-12	regulation of lipid metabolic process
2.7e-12	activatiion of cysteine-type endopeptidase activity
2.8e-12	cell surface
3.1e-12	positive regulation of cysteine-type endopeptidase activity
3.5e-12	cellular reponse to mechanical stimulus
4.5e-12	leukocyte cell-cell adhesion
4.7e-12	regulation of intracelullar protein transport
5.6e-12	positive regulation of endopeptidase activity
5.9e-12	regulation of intracellular transport
6.7e-12	induction of programmed cell death
6.7e-12	induction of apoptosis
9.1e-12	regulation of smooth muscle cell proliferation
1e-11	psotive regulation of peptidase activity
1e-11	positive regulation of secretion
1.2e-11	endosomal part
1.3e-11	smooth muscle cell proliferation
1.3e-11	inositol lipid-mediated signaling
1.3e-11	phosphatidylinositol- mediated signaling
1.7e-11	cellular response to abiotic stimulu
1.8e-11	monocyte chemotaxis
1.9e-11	chemokine activity
2.1e-11	platelet activation
2.2e-11	regulation of nuclecytoplasmic transport
2.6e-11	regulation of protein import into nucleus
4.1e-11	leukocyte mediated immunity
4.8e-11	regulation of protein localization to nucleus
4.9e-11	intracellular receptor mediated signaling pathway
8.5e-11	defense response to virus
1.2e-10	regulation of adaptive immune response
1.4e-10	leukocyte activation involved in immune response
1.4e-10	cell activation involved in immune response
1.4e-10	integral to organelle membrane
1.5e-10	lipopolysaccharide-mediated signaling pathway
1.6e-10	positive regulation of cell adhesion
1.9e-10	cellular response to tumor necrosis factor
2.1e-10	vaculoar part
2.2e-10	regulation of multi-organism process
2.3e-10	response to mechanical stimulus
2.3e-10	positive regulation of JAK-STAT cascade
2.3e-10	respone to interleukin-1
2.3e-10	regulation of B cell activation
3e-10	intrinsic organelle membrane
3.8e-10	cell-cell adhesion
4.4e-10	clathrin-coated vesicle
5.4e-10	regulation of NF-kappaB import to nucleus
5.4e-10	NF-kappaB import to nucleus
5.4e-10	maintanance of location
5.9e-10	regulation of adaptive immume response based on somatic recombincation of immune receptors built from immunoglobin super family domains
5.9e-10	production of molecular mediator of immune response
5.9e-10	lymphocyte activation involved in immune response
6.5e-10	endosome membrane
6.9e-10	myeloid leukocyte differentiation
7.3e-10	regulation of myeloid leukocyte differentiation
7.6e-10	positive regulation of tyrosine phosphorylation of STAT protein
8.8e-10	ERK1 and ERK2 cascade
9.3e-10	lytic vacuole
9.3e-10	lysosome
9.6e-10	cellular response to lipid

## Sheet: Parkinson's Disease
Visual networks of shared genes of AIDS and Parkinson's Disease which revealed involvement of several important functional pathways as listed below:.
(The significance limit (Q-value) up to -10th power is reported here)
Q-value	Pathways
5e-39	immune response-regulating signaling pathway
2.1e-38	immune response- activating signaling pathway
1.4e-35	activation of the immune system
1.2e-33	integral to lumenal side of the endoplasmic reticulum membrane
6e-32	ER to Golgi transport vesicle membrane
6.5e-31	ER to Golgi transport vesicle
1.2e-29	lymphocyte activation
3.5e-29	transport vesicle membrane
4.5e-28	endocytic vesicle membrane
8.4e-27	immune response- regulating cell surface receptor signaling pathway
9.3e-27	antigen processing and presentation
4.6e-26	positive regulation of lymphocyte activation
4.8e-26	immune response- activating cell surface receptor signaling pathway
1.7e-25	endocytic vesicle
2.2e-25	positive regulation of leukocyte activation
2.2e-25	regulation of cell activation
2.7e-25	atingen processing and presentation of exogenous antigen
2.7e-25	antigen processing and presentation of exogenous peptide antigen
3e-25	T cell activation
3.4e-25	coated vesicle membrane
4.3e-25	positive regulation of cell activation
7.4e-25	positive regulation of T cell activation
1.2e-24	antigen processing and presentation of peptide antigen
1.2e-24	lymphocyte costimulation
1.2e-24	T cell costimulation
1.1e-23	regulation of leukocyte activation
1.7e-23	antigen receptor-mediated signaling pathway
1.7e-23	regulation of lymphocyte activation
1.8e-23	transport vesicle
1.1e-22	regulation of T cell activation
1.9e-22	cytoplasmic vesicle membrane
3.4e-22	vesicle membrane
3.4e-22	integral to endoplasmic reticulum membrane
4.2e-22	intrinsinc to endoplasmic reticulum membrane
5.4e-22	interferon-gamma-mediated signaling pathway
3.3e-21	cytoplasmic vesicle part
6.2e-21	lysosomal membrane
1.3e-20	T cell receptor signaling pathway
1.6e-20	cellular respopnse to interferon-gamma
3.9e-20	protein serine/threonine kinase activity
3.9e-20	coated vesicle
1.9e-19	MHC class II receptor activity
3e-19	clathrin-coated endocytic vesicle membrane
3.7e-19	response to interferon-gamma
5.6e-19	innate immune response- activating signal transduction
1.1e-18	positive regulation of innate immune response
1.8e-18	vacuolar membrane
1.8e-18	activation of innate immune response
2e-18	clathrin-coated endocytic vesicle
5.9e-18	MHC class I receptor activity
6.7e-18	endosome membrane
8e-18	Toll signaling pathway
1e-17	pattern recognition receptor signaling pathway
1.6e-17	TRIF-dependent toll-like receptor signaling pathway
1.7e-17	integral to organelle membrane
1.7e-17	endosomal part
2.3e-17	toll-like receptor signaling pathway
2.5e-17	MyD88- independent toll-like receptor signaling pathway
3.6e-17	toll-like receptor 4 signaling pathway
4.2e-17	antigen processing and presentation of exogenous peptide antigen via MHC class II
4.3e-17	intrinsic to organelle membrane
4.6e-17	toll-like receptor 3 signaling pathway
5.9e-17	antigen processing and presentation of peptide antigen via MHC class II
6.9e-17	antigen processing and presentation of peptide or polysaccharide via MHC class II
6.9e-17	trans-Golgi network membrane
7.1e-17	Golgi membrane
7.7e-17	positive regulation of defense response
9.8e-17	clathrin-coated vesicle membrane
3e-16	regulation of innate immune response
6.2e-16	vacuolar part
4.4e-15	MyD88- dependent toll-like receptor signaling pathway
1.4e-14	regulation of MAP kinase activity
3.2e-14	regulation of protein serine/threonine kinase activity
3.8e-14	toll-like receptor 1 signaling pathway
8.3e-14	toll-like receptor 2 signaling pathway
4.2e-13	lysosome
4.2e-13	lytic vacuole
6.3e-13	vacuole
1e-12	positive regulation of protein serine/threonine kinase activity
2.7e-12	clathrin-coated vesicle
3e-12	regulation of cytokine production
8.8e-12	positive regulation of MAPK cascade
1.4e-11	positive regulation of MAP kinase activity
1.1e-10	activation of MAPK activity
1.1e-10	activation of protein kinase activity
1.1e-10	trans-Golgi network
3.4e-10	stress-activated MAPK cascade
3.7e-10	stress-activated protein kinase signaling cascade
6.6e-10	early endosome

## Sheet: Age Macular Degeneration & AIDS
Visual networks of shared genes of AIDS and Age Macular Degeneration which revealed involvement of several important functional pathways as listed below:
(The significance limit (Q-value) up to -10th power is reported here)
Q-value	Pathway
7.1e-42	inflammatory response
6.9e-36	regulation of cytokine production
2.3e-34	regulation of response to external stimulus
1.2e-33	cyotkine receptor binding
1.2e-30	cyotkine activity
2.9e-30	regulation of cell migration
9.2e-28	peptidyl-tyrosine modification
9.2e-28	peptidyl-tyorosine phosphorylation
5.2e-27	regulation of peptidyl-tyrosine phosphorylation
6.4e-27	positive regulation of cellular component movement
1.5e-26	positive regulation of cell migration
2.4e-26	positive regulation of peptidyl-tyrosine phosphorylation
2.9e-26	positive regulation of cell motility
2.9e-26	positive regulation of cytokine production
6.9e-26	positive regulation of locomotion
1.3e-25	positive regulation of MAPK cascade
5.2e-25	regulation of cell activation
1.4e-24	positive regulation of defense response
1.8e-24	leukocyte formation
3.2e-22	regulation of inflammatory response
3.6e-21	positive regulation of apoptotic process
5.6e-21	positive regulation of programmed cell death
7.7e-21	lymphocyte activation
1.4e-20	regulation of leukocyte activation
2.5e-20	positive regulation of response to external stimulus
8.4e-20	regulation of lymphocyte activation
2.9e-19	negative regulation of multicellular organismal process
2.2e-18	leukocyte proliferation
2.3e-18	angiogenesis
3e-18	positive regulation of cell activation
4.7e-18	growth factory activity
4.7e-18	blood vessel development
5e-18	lymphocyte proliferation
7.8e-18	mononuclear cell proliferation
1.5e-17	positive regulation of leukocyte activation
3e-17	blood vessel morphogenesis
3.6e-17	positive regulation of lymphocyte activation
3.8e-17	platelet activation
3.9e-17	growth factor receptor binding
5.3e-17	regulation of innate immune response
1.3e-16	T cell activation
1.3e-16	regulation of T cell activation
2.2e-16	JAK-STAT cascade
2.2e-16	regulation of leukocyte proliferation
3.2e-16	positive regulation of inflammatory response
3.4e-16	response to lipid
3.4e-16	regulation of MAP kinase activity
3.4e-16	positive regulation of protein serine/threonine kinase activity
4.8e-16	activation of protein kinase activity
1.3e-15	regulation of lymphocyte proliferation
1.7e-15	regulation of mononuclear cell proliferation
2.7e-15	regulation of protein serine/threonine kinase activity
2.9e-15	immune effector process
4e-15	positive regulation of MAP kinase activity
6.2e-15	response to molecule of bacterial origin
1.1e-14	regulation of immune effector process
2.9e-14	response to bacterium
2.9e-14	positive regulation of T cell activation
3.6e-14	I-kappaB kinase/ NF-kappaB cascade
7e-14	regulation of I-kappaB kinase/ NF-kappaB cascade
7.2e-14	leukocyte differentiation
1.2e-13	T cell proliferation
1.3e-13	epithelial cell proliferation
1.8e-13	muscle cell proliferation
2e-13	regulation of epithelial cell proliferation
2e-13	positive regulation of protein transport
2.4e-13	response to lipopolysaccharide
2.4e-13	extracellular matrix disassembly
3e-13	positive regulation of lymphocyte proliferation
3e-13	cytokine metabolic process
3e-13	tumor necrosis factor superfamiliy cytokine production
3.6e-13	induction of programmed cell death
3.6e-13	induction of apoptosis
3.8e-13	positive regulation of mononuclear cell proliferation
3.8e-13	regulation of T cell proliferation
3.9e-13	regulation of vasculature development
4.2e-13	leukocyte chemotaxis
4.3e-13	acute-phase response
4.3e-13	regulation of secretion
4.7e-13	positive regulation of leukocyte proliferation
4.8e-13	transmembrane receptor protein serine/threonine kinase signaling pathway
4.8e-13	cell-type specific apoptotic process
7.1e-13	regulation of cytesine-type endopeptidase activity
9.2e-13	positive regulation of innate immune response
1.1e-12	protein localization to nucleus
1.2e-12	cell surface
1.6e-12	toll-like receptor signaling pathway
1.6e-12	cellular response to biotic stimulus
1.6e-12	pattern recognition receptor signaling pathway
1.6e-12	regulation of cysteine-type endopeptidase activity involved in apoptotic process
1.7e-12	regulation of protein localization
1.8e-12	cell chemotaxis
2e-12	cellular response to lipopolysaccharide
2.4e-12	innate immune response-activating signal transduction
3.8e-12	regulation of establishment of protein localization
3.9e-12	cyotkine biosynthetic process
4.4e-12	protein import into nucleus
4.4e-12	protein targeting to nucleus
4.5e-12	regulation of smooth muscle cell proliferation
4.6e-12	regulation of behavior
5e-12	nucleocytoplasmic transport
5.5e-12	cellular response to molecule of bacterial origin
6e-12	apoptotic signaling pathway
6e-12	positive regulation of JAK-STAT cascade
6e-12	nuclear import
6e-12	regulation of execution phase of apoptosis
6.1e-12	nuclear transport
6.2e-12	smooth muscle cell proliferation
6.5e-12	activation of innate immune system
7.9e-12	platelet alpha granule lumen
8.2e-12	positive regulation of sequence-specific DNA binding transcription factor activity
8.2e-12	positive regulation of lipid metabolic process
8.3e-12	regulation of angiogenesis
9.2e-12	regulation of endopeptidase activity
1.1e-11	regulation of JAK-STAT activity
1.3e-11	toll-like receptor 4 signaling pathway
1.3e-11	secretory granule lumen
1.3e-11	regulation of interleukin-6 production
1.4e-11	regulation of lipid metabolic process
1.7e-11	interleukin-6 production
1.7e-11	cytoplasmic membrane-bounded vesicle lumen
1.7e-11	vesicle lumen
1.8e-11	regulation of peptidase activity
2e-11	behavior
2.3e-11	regulation of interleukin-8 production
2.4e-11	regulation of protein transport
2.4e-11	positive regulationof NF-kappaB transcription factor activity
2.9e-11	tumor necrosis factor production
2.9e-11	regulation of tumor necrosis factor production
3.4e-11	B cell activation
3.5e-11	positive regulation of secretion
3.8e-11	regulation of apoptotic signaling pathway
4e-11	activation of immune response
4.3e-11	Toll signaling pathway
4.7e-11	regulation of leukocyte migration
5.5e-11	interluekin-8 production
5.7e-11	immune response-activting signal transduction
7.5e-11	regulation of growth
7.5e-11	protein import
9.6e-11	acute inflammatory response
1e-10	regulation of cell adhesion
1e-10	regulation of hormone levels
1e-10	positive regulation of DNA metabolic process
1.1e-10	adaptive immune response
1.3e-10	response to interleukin-1
1.3e-10	negative regulation oof cytokine production
1.3e-10	immune response-regulating signaling pathway
1.4e-10	secretory granule
1.7e-10	positive regulation of smooth muscle cell proliferation
1.8e-10	platelet alpha granule
2.2e-10	cellular response to lipid
3.5e-10	regulation of cytokine biosynthetic process
4.2e-10	chemokine production
4.2e-10	positive regulation of peptidyl-serine phosphorylation
5e-10	positive regulation of tumor necrosis factor production
5.6e-10	positive regulation of T cell proliferation
6.4e-10	regulation of wound healing
7.8e-10	negative regulation of immune system process

## Sheet: Multiple Sclerosis & AIDS
Visual networks of shared genes of AIDS and Age Multiple Sclerosis which revealed involvement of several important functional pathways as listed below:
(The significance limit (Q-value) up to -10th power is reported here)
Q-value	Pathway
3.5e-78	regulation of cytokine production
2e-70	positive regulation of defense response
5.5e-66	inflammatory response
2.3e-59	positive regulation of cytokine production
2.4e-59	regulation of innate immune response
2.6e-59	immune response- regulating signaling pathway
2.1e-57	lymphocyte activation
1e-56	immune response- activating signal transduction
8.7e-55	activation of immune response
7.7e-54	regulation of cell activation
2.9e-53	cytokine receptor binding
1.8e-50	positive regulation of cell activation
1.2e-48	positive regulation of leukocyte activation
1.4e-48	positive regulation of innate immune response
1.6e-48	regulation of leukocyte activation
3.6e-48	innate immune response- activating signal transduction
5.1e-48	immune effector process
8.5e-48	T cell activation
8.8e-48	positive regulation of lymphocyte activation
9.2e-48	regulation of lymphocyte activation
2.3e-47	pattern recognition receptor signaling pathway
1.1e-46	activation of innate immune response
2e-46	toll-like receptor signaling pathway
5.1e-46	response to bacterium
1.4e-45	regulation of response to external stimulus
2.4e-42	positive regulation of MAPK cascade
3.5e-42	regulation of T cell activation
8.7e-42	positive regulation of T cell activation
1.1e-38	leukocyte proliferation
6.3e-38	toll-like receptor 4 signaling pathway
1.6e-36	response to virus
3.4e-36	cytokine activity
1.3e-35	mononuclear cell proliferation
4.6e-35	Toll signaling pathway
9.3e-35	regulation of immune effector process
1.5e-34	lymphocyte proliferation
1.9e-34	response to molecule of bacterial origin
2.7e-34	regulation of I-kappa kinase/NF-kappaB cascade
6.7e-34	I-kappa kinase/NF-kappaB cascade
1.2e-33	adaptive immune response
2e-33	regulation of inflammatory response
2.4e-33	leukocyte migration
1.4e-32	positive regulation of NF-kappaB transcription factor activity
1.7e-32	toll-like receptor 3 signaling pathway
6.8e-32	regulation of leukocyte proliferation
1.4e-31	MyD88-dependent toll- like receptor signaling pathway
1.7e-31	regulation of peptidyl-tyrosine phosphorylation
2.9e-31	peptidyl-tyrosine modification
2.9e-31	peptidyl-tyrosine phosphorylation
4.1e-31	activation of protein kinase activity
6.6e-31	leukocyte differentiation
7.5e-31	response interferon-gamma
7.5e-31	cellular response to interferon-gamma
1.4e-30	TRIF- dependent toll-like receptor signaling pathway
1.8e-30	positive regulation of peptidyl-tyrosine phoshporylation
1.8e-30	positive regulation of response to external stimulus
4e-30	MyD88-dependent toll- like receptor signaling pathway
4.6e-30	positive regulation of sequence-specific DNA binding transcription factor activity
5.4e-30	regulation of lymphocyte proliferation
7.8e-30	positive regulation of cellular component movement
7.9e-30	positive regulation of protein serine/threonine kinase activity
8.2e-30	regulation of mononuclear cell proliferation
1.8e-29	toll-like receptor 2 signaling pathway
1.6e-28	positive regulation of cell migration
2.4e-28	adaptive immune response based on somatic recombination of immune receptors built from immunoglobin superfamily domains
4.2e-28	positive regulation of cell motility
4.4e-28	positive regulation of programmed cell death
8.4e-28	positive regulation of leukocyte proliferation
9.2e-28	positive regulation of MAP kinase activity
9.4e-28	interferon-gamma-mediated signaling pathway
9.5e-28	regulation of cell migration
1.1e-27	JAK-STAT cascade
1.1e-27	response to lipopolysaccharide
1.2e-27	positive regulation of locomotion
2.2e-27	positive regulation of apoptotic process
7.4e-27	regulation of MAP kinase activity
9.9e-27	positive regulation of lymphocyte proliferation
1.7e-26	positive regulation of mononuclear cell proliferation
1.9e-26	T cell proliferation
4.6e-26	leukocyte chemotaxis
8.4e-26	toll-like receptor 1 signaling pathway
9.6e-26	regulation of protein serine/threonine kinase activity
3.9e-25	cell chemotaxis
6.5e-25	regulation of T cell proliferation
9.8e-25	positive regulation of inflammatory response
4e-24	immune response- regulating cell surface receptor signaling pathway
1.3e-23	cellular response to biotic stimulus
1.5e-23	receptor complex
1.5e-23	positive regulation of I-kappa kinase/NF-kappaB cascade
2e-23	production of molecular mediator of immune response
3.9e-23	leukocyte mediated immunity
1.5e-22	response to lipid
1.8e-22	regulation of protein localization
3.3e-22	cell surface
4.5e-22	cellular response to molecule of bacterial origin
4.5e-22	tumor necrosis factor superfamiliy cytokine production
1.3e-21	negative regulation of multicellular organismal process
1.3e-21	regulation of type I interferon production
1.7e-21	immune response-activating cell surface receptor signaling pathway
2.3e-21	positive regulation of protein transport
2.9e-21	type I inteferon production
2.9e-21	cytokine metabolic process
4.6e-21	regulation of establishment of protein localization
9.4e-21	response to tumor necrosis factor
9.8e-21	regulation of protein transport
1.2e-20	cellular response to mechanical stimulus
1.3e-20	stress-activated protein kinase signaling cascade
1.3e-20	regulation of adpative immune response
3.3e-20	defense response to bacterium
3.5e-20	regulayion of secretion
4.8e-20	cytokine biosynthetic process
5e-20	regulation of JAK-STAT cascade
5.1e-20	defense response to virus
6.3e-20	cellular response to lipopolysaccharide
6.3e-20	positive regulation of JAK-STAT cascade
7.7e-20	regulation of cysteine-type endopeptidase activity
8.2e-20	positive regulation of T cell proliferation
8.4e-20	antigen receptor-mediated signaling pathway
9.7e-20	growth factor receptor binding
1.1e-19	stress-activated MAPK cascade
1.5e-19	cytokine production involved in immune response
1.5e-19	positive regulation of immune effector process
2.4e-19	apoptotic signaling pathway
2.4e-19	regulation of execution phase of apoptosis
2.7e-19	induction of programmed cell death
2.7e-19	induction of apoptosis
4.3e-19	regulation of tyrosine phosphorylation of STAT protein
4.4e-19	interleukin-6 production
4.4e-19	regulation of adaptive immune response based on somatic recombination of immune receptors built from immunoglobin superfamily domains
4.5e-19	negative regulation of cyotkine production
4.8e-19	lymphocyte costimulation
4.8e-19	T cell costimulation
6.5e-19	B cell activation
9.5e-19	positive regulation of tyrosine phosphorylation of STAT protein
9.7e-19	regulation of cysteine-type endopeptidase activity involved in apoptotic provess
1e-18	lymphocyte mediated immunity
1e-18	tumor necrosis factor production
1e-18	regulation of leukocyte mediated immunity
1e-18	regulation of tumor necrosis factor production
1.7e-18	chemokine production
2.9e-18	regulation of production of molecular mediator of immune response
3.1e-18	tyrosine phosphorylation of STAT protein
3.6e-18	regulation of cytokine biosynthetic process
5.6e-18	cell-type specific apoptotic process
6.2e-18	positive regulation of type I interferon production
7.9e-18	regulation of interleukn-6 production
1.9e-17	cellular response to tumor necrosis factor
2.7e-17	interluekin-17 production
2.7e-17	regulation of interluekin-17 production
2.8e-17	response to mechanical stimulus
3.6e-17	ctyoplasmic pattern recognition receptor signaling pathway
4.4e-17	regulation of endopeptidase activity
4.5e-17	inositol lipid-mediated signaling
4.5e-17	phosphatidylinositol-mediated signaling
5.3e-17	platelet activation
5.9e-17	nucleotide-binding domain, leucine rich repeat containing receptor signaling pathway
6.9e-17	cellular response to abiotic stimulus
7.6e-17	T cell mediated immunity
1e-16	regulation of interluekin-8 production
1.3e-16	regulation of peptidase activity
1.5e-16	positive regulation of secretion
1.5e-16	regulation of toll-like receptor signaling pathway
1.9e-16	regulation of cellular response to stress
2.6e-16	positive regulation of B cell activation
2.6e-16	nucleotide-binding oligomerization domain containing signaling pathway
3e-16	regulation of leukocyte migration
3.4e-16	regulation of behavior
3.4e-16	regulation of cytokine-mediated signaling pathway
4.3e-16	interleukin-8 production
4.3e-16	regulation of lymphycote mediated immunity
4.5e-16	protein localization to nucleus
4.5e-16	activation of cysteine-type endopeptidase activity involved in the apoptotic process
4.9e-16	regulation of cyotkine production involved in immune response
7.9e-16	regulation of chemotaxis
1e-15	gorwth factor activity
1e-15	regulation of leukocyte chemotaxis
1.6e-15	regulation of B cell activation
1.8e-15	regulation of response to cytokine stimulus
1.9e-15	positive regulation of cyotkine biosynthetic process
2.2e-15	positive regulation of protein secretion
2.3e-15	activation of cysteine-type endopeptidase activity
2.4e-15	lymphocyte differentiation
2.9e-15	activation of MAPK activity
3.1e-15	regulation of T cell mediated immunity
3.8e-15	T cell receptor signaling pathway
5e-15	osteoclast differentiation
5.5e-15	protein import into nucleus
5.5e-15	protein targeting to nucleus
7.9e-15	positive regulation of leukocyte migration
8e-15	cytoplasmic vesicle part
8.4e-15	B cell proliferation
8.9e-15	nuclear import
9.9e-15	regulation of protein secretion
1.1e-14	regulation of protein localization nucleus
1.6e-14	cyotkine binding
2e-14	tumor necrosis factor-mediated signaling pathway
2e-14	antigen processing and presentation
2e-14	chemokine receptor binding
2.4e-14	positive regulation of lipid metabolic process
2.5e-14	positive regulation of cysteine-type endopeptidase involved in apoptotic process
2.6e-14	myeloid leukocyte differentiation
2.6e-14	interferon-gamma production
2.8e-14	myeloid differentitation
3e-14	leukocyte activation involved in immune response
3e-14	cell activation involved in immune response
3.9e-14	response to interleukin-1
4.8e-14	NIF/NF-kappaB cascade
5.5e-14	receptor signaling protein activity
5.9e-14	regulation of protein import into the nucleus
7.1e-14	regulation of NF-kappaB import into nucleus
7.1e-14	NF-kappaB import into nucleus
7.1e-14	regulation of multi-organism process
8.3e-14	endosomal part
8.6e-14	defense response to Gram-negative bacterium
9.7e-14	leukocyte cell-cell adhesion
1e-13	positive regulation of tumor necrosis factor production
1e-13	T-helper 1 type immune response
1e-13	tumor necrosis factor receptor superfamily binding
1.1e-13	nerve growth factor receptor signaling pathway
1.2e-13	regulation of stress-activated protein kinase signale cascade
1.3e-13	regulation of interferon-gamma production
1.3e-13	positive regulation of cysteine-type endopeptidase activity
1.3e-13	small conjugating protein ligase binding
1.3e-13	ubiquitin protein ligase binding
2e-13	ERK1 and ERK2 cascade
2e-13	regulation of ERK1 and ERK2 cascade
2.2e-13	positive regulation of chemokine production
2.2e-13	acute-phase response
2.5e-13	regulation of chemokine production
2.9e-13	phosphatidylinositol 3-kinase cascade
2.9e-13	positive regulation of endopeptidase activity
2.9e-13	protein import
4.1e-13	positive regulation of leukocyte chemotaxis
4.3e-13	lipopolysaccharide-mediated signaling pathway
5.7e-13	external side of plasma membrane
6.2e-13	positive regulation of peptidase activity
6.7e-13	interleukin-12 production
6.7e-13	cytokine receptor activity
6.7e-13	cellular response to lipid
1.1e-12	protein secretion
1.1e-12	regulation of stress-activated MAPK cascade
1.2e-12	regulation of apoptotic signaling pathway
1.2e-12	positive regulation of behavior
1.2e-12	positive regulation of interleukin-12 production
1.5e-12	regulation of cell killing
1.6e-12	JNK cascade
1.7e-12	intracellular receptor mediated signaling pathway
1.8e-12	regulation of nucleoplasmic transport
1.9e-12	endocytic vesicle membrane
2e-12	endosome membrane
2.1e-12	leukocyte apoptotic process
2.2e-12	regulation of lipid metabolic process
2.4e-12	positive regulation of interleukin-17 production
2.5e-12	positive regulation of ERK1 and ERK2 cascade
3.3e-12	regulation of transcription factor import into nucleus
3.3e-12	transcription factor import into the nucleus
3.3e-12	lymphocyte activation involved in immune respone
3.6e-12	positive regulation of chemotaxis
3.7e-12	T cell differentiation
4.5e-12	regulation of myeloid leukocyte differentiation
4.6e-12	monocyte chemotaxis
4.6e-12	positive regulation of adaptive immune system based on somatic recombination of immune receptors built from immunoglobin superfamily domain
4.6e-12	regulation of osteoclast differentiation
6.7e-12	regulation of intracellular protein transport
8.3e-12	positive regulation of protein import into the nucleus
8.3e-12	angiogenesis
9.6e-12	negative regulation of immune system process
9.8e-12	positive regulation of T cell mediated immunity
9.8e-12	regulation of leukocyte mediated cytoxity
1e-11	positive regulation of phosphatidylinositol 3-kinase cascade
1.5e-11	cellular response to external stimulus
1.5e-11	blood vessel morphogenesis
1.6e-11	regulation of myeloid cell differentiation
2.1e-11	positive regulation of adapative immune response
2.5e-11	blood vessel development
2.6e-11	acute inflammatory response
3.1e-11	positive regulation of interluekin-6 production
3.3e-11	extrinsic apoptotic signaling pathway
3.3e-11	ER to Golgi transport vesicle membrane
3.3e-11	positive regulation of peptidyl-serine phoshorylation
3.6e-11	positive regulation of intracellular protein transport
4.5e-11	tissue remodeling
4.6e-11	G-prtein coupled receptor binding
6.3e-11	chemokine activity
6.3e-11	positive regulation of interleukin-8 production
6.3e-11	MHC class I receptor activity
7.1e-11	type I interferon-mediated signaling pathway
7.1e-11	cellular response to type I interferon
7.2e-11	endocytic vesicle
7.4e-11	positive regulation of nucleocytoplasmic transport
7.4e-11	behavior
7.5e-11	cellular response to interleukin-1
8.8e-11	response to type 1 interferon
9.2e-11	regulation of phosphatidylinositol 3-kinase cascade
1.1e-10	regulation of intracellular transport
1.1e-10	ER to Golgi transport vesicle
1.1e-10	regulation of leukocyte apoptotic process
1.2e-10	positive regulation of B cell proliferation
1.4e-10	antigen processing and presentation of peptide antigen
1.5e-10	positive regulation of leukocyte mediated immunity
1.7e-10	cell surface binding
1.8e-10	regulation of cell adhesion
2.4e-10	muscle cell proliferation
2.5e-10	antigen processing and presentation of exogenous antigen
2.5e-10	antigen processing and presentation of exogenous peptide antigen
2.9e-10	CD40 receptor complex
2.9e-10	kinase binding
3.2e-10	protease binding
3.6e-10	protein heterodimerization activity
3.6e-10	regulation of B cell proliferation
3.7e-10	platelet degranulation
3.7e-10	positive regulation of NF-kappaB import into nucleus
4.8e-10	cell killing
5.1e-10	regulation of cytokine secretion
7.7e-10	transport vesicle membrane
7.7e-10	regulation of peptidyl-serine phosphorylation
7.9e-10	regulation of homeostatic process
8.2e-10	platelet alpha granule
8.2e-10	interspecies interaction between organisms
8.2e-10	symbiosis, encompassing mutualism through parasitism
8.3e-10	leukocyte mediated cytotoxicity
8.3e-10	T cell activation involved in immune response
8.6e-10	regulation of JNK cascade
8.8e-10	protein kinase binding

## Sheet: Autism-Autism Spectrum & AIDS
Visual networks of shared genes of AIDS and Autism-Autism Spectrum which revealed involvement of several important functional pathways as listed below:
(The significance limit (Q-value) up to -10th power is reported here)
Q-value	Pathway
8.4e-119	spliceosomal complex
8.6e-119	RNA splicing, via transesterification reactions
1.2e-115	RNA splicing, via transesterification reactions with buldged adenosine as nucleophile
1.2e-115	mRNA splicing, via spliceosome
4.9e-114	RNA splicing
2e-106	mRNA processing
1e-99	catalytic step 2 spliceosome
2.7e-38	small nuclear ribonucleoprotein complex
5.6e-27	ribonucleoprotein complex assembly
3.2e-26	ribonocleoprotein complex subunit organization
5.2e-24	spliceosomal complex assembly
1.8e-23	riboneleoprotein complex biogenesis
4.4e-23	termination of RNA polymerase II transcription
8.4e-20	U12-type spliceosomal complex
1.8e-18	nuclear body
3.4e-18	DNA-dependent transcription, termination
6.2e-16	spliceosomal snRNP assembly
2.5e-15	mRNA 3' -end processing
2.1e-14	RNA 3' -end processing
2.2e-14	nuclear speck
1.2e-13	mRNA export from nucleus
1.4e-13	mRNA transport
2e-13	RNA localization
7.2e-13	RNA export from nucleus
2.9e-12	establishment of RNA localization
2.9e-12	RNA transport
2.9e-12	nucleic acid transport
3e-11	nucleobase-containing compound transport
1.1e-10	nuclear export
5.8e-10	Cajal body
9.5e-10	extracellular matrix dissasembly

## Sheet: Migrane & HIV
Visual networks of shared genes of AIDS and Migrane which revealed involvement of several important functional pathways as listed below:
(The significance limit (Q-value) up to -10th power is reported here)
Q-value	Pathway
8.2e-21	extracellular matrix disassembly
1.6e-14	endopeptidase activity
3.3e-14	extracellular matrix organization
3.3e-14	peptidase activity, acting on L-amino acid peptides
3.3e-14	extracelullar structure organization
1.1e-12	metallopeptidase disassembly
1.9e-11	cellular component disassembly
1.4e-10	metalloendopeptidase activity

## Sheet: Amyotrophic lat. sclerosis &HIV
Visual networks of shared genes of AIDS and Amyotrophic Lateranl Sclerosis which revealed involvement of several important functional pathways as listed below:
(The significance limit (Q-value) up to -10th power is reported here)
Q-Value	Pathway
1e-38	regulation of innate immune response
3.7e-38	positive regulation of defense response
9.2e-36	positive regulation of innate immune response
6.6e-35	pattern recognition receptor signaling pathway
8.4e-35	toll-like receptor signaling pathway
8.7e-35	innate immune resonse-activating signal transduction
4.1e-34	toll signaling pathway
4.1e-34	activation of innate immune response
2.4e-33	toll-like receptor 3 signaling pathway
3.9e-33	toll-like receptor 4 signaling pathway
1.1e-30	myD88-dependent toll-like receptor signaling pathway
3.1e-30	immune response-activating signal transduction
6.1e-30	TRIF-dependent toll-like receptor signaling pathway
9.4e-30	immune response-regulating signaling pathway
1.1e-29	myD88-independent toll-like receptor signaling pathway
2.5e-29	protein serine/threonine kinase activity
2.5e-29	toll-like receptor 2 signaling pathway
3.5e-28	activation of immune response
7.9e-28	toll-like receptor 1 signaling pathway
1.1e-23	regulation of cytokine production
1.4e-23	activation of protein kinase activity
3.7e-22	I-kappaB kinase/NF-kappaB cascade
1.1e-21	positive regulation of MAPK cascade
2.8e-21	regulation of I-kappaB kinase/NF-kappaB cascade
2.8e-20	positive regulation of cytokine production
7.9e-20	stress-activated MAPK cascade
8.6e-20	stress-activated protein kinase signaling cascade
3e-18	positive regulation of protein serine/threoninne kinase activity
1.8e-17	regulation of protein serine/threonine kinase activity
1.8e-17	regulation of MAP kinase activity
2.5e-17	positive regulation of sequence-specific DNA binding transcription factor activity
7.5e-17	positive regulation of MAP kinase activity
3.1e-16	regulation of type I interferon production
4.5e-16	type I interferon production
8.4e-16	activation of MAPK activity
1.3e-15	peptidyl-serine phosphorylation
2.6e-15	peptidyl-serine modification
5.7e-15	receptor signaling protein serine/threonine kinase activity
2.4e-14	positive regulation of NF-kappaB transcription factor activity
4.8e-14	positive regulation of type I interferon production
4.8e-14	positive regulation of I-kappaB kinase/NF-kappaB cascade
1.5e-13	cytokine receptor binding
2.5e-13	myelodi leukocyte differentiation
2.3e-13	myeloid cell differentiation
5.2e-13	leukocyte differentiation
5.6e-13	JAK-STAT cascade
6.3e-13	response to virus
6.3e-13	receptor signaling protein activity
8.5e-13	nucleotide-binding domain, leucine rich repeat containing receptor signaling pathway
3.2e-12	inflammatory response
8.4e-12	tumor necrosis factor superfamiliy cytokine production
9.2e-12	cytoplasmic pattern recognition receptor signaling pathway
6.5e-11	nerve growth receptor signaling pathway
6.7e-11	nucleotide-binding oligomerization domain containing receptor signaling pathway
6.8e-11	cyotkine activity
8.6e-11	interleukin-12 production
8.6e-11	regulation of interleukin-12 production
1.5e-10	regulation of myeloid leukocyte differentiation
1.7e-10	tumor necrosis factor production
1.7e-10	regulation of tumor necrosis factor production
2e-10	positive regulation of interleukin-12 production
2.1e-10	intracellular receptor mediated signaling pathway
2.3e-10	regulation of intracellular transport
2.6e-10	regulation of stress-activated MAPK cascade
2.9e-10	regulation of stress-activated protein kinase signaling cascade
3.7e-10	peptidyl-tyrosine phosphorylation
3.7e-10	peptidyl-tyrosine modification
4e-10	positive regulation of tumor necrosis factor production
5.8e-10	activation of MAPKK cascade
5.8e-10	activation of JAK-STAT cascade
6.4e-10	regulation of myeloid cell differentiation
7e-10	positive regulation of peptidyl-serine phosphorylation
7.1e-10	regulation of peptidyl-tyrosine phosphorylation
9.9e-10	JNK cascade

## Sheet: Vascular Dementia & HIV
Visual networks of shared genes of AIDS and Vascular Dementia which revealed involvement of several important functional pathways as listed below:
(The significance limit (Q-value) up to -10th power is reported here)
Pathways
3.7e-23	T cell activation
2e-22	Regulation of cell activation
4.5e-22	Lymphocyte activation
9.3e-22	positive regulation of T cell activation
1.2e-21	regulation of T cell activation
1.2e-21	positive regulation of defense response
2.3e-21	positive regulation of cell activation
1.2e-20	positive regulation of lymphocyte activation
3.8e-20	positive regulation of leukocyte activation
3.8e-20	regulation of lymphocyte activation
8.6e-20	JAK-STAT cascade
2.5e-19	Immune response-activating signal transduction
2.8e-19	regulation of leukocyte formation
5.3e-19	Immune response-regulating signaling pathway
3.1e-18	regulation of innate immune response
7.5e-18	activation of immune response
2.8e-16	TRIF-dependent toll-like receptor signaling pathway
4.1e-16	MyD88-independent toll-like receptor signaling pathway
7e-16	toll-like receptor 3 signaling pathway
1e-15	receptor complex
1.5e-15	regulation of cytokine production
3.1e-15	toll signaling pathway
3.2e-15	cytokine receptor binding
5e-15	inflammatory response
1e-14	toll-like receptor 4 signaling pathway
1.3e-14	leukocyte differentiation
1.5e-14	peptidyl-tyrosine phosphorylation
1.5e-14	toll-like receptor 1 signaling pathway
1.5e-14	peptidyl-tyrosine modification
2.1e-14	positive regulation of cytokine production
2.9e-14	toll-like receptor 2 signaling pathway
5.6e-14	MyD88-dependent toll-like receptor signaling pathway
8e-14	nerve growth factor receptor signaling pathway
9e-14	toll-like receptor signaling pathway
4.2e-13	positive regulation of innate immune response
6.1e-13	pattern recognition receptor signaling pathway
6.7e-13	regulation of peptidyl-tyrosine phosphorylation
6.8e-13	cellular response to growth hormone stimulus
6.8e-13	growth hormone receptor signaling pathway
7.6e-13	innate immune resonse-activating signal transduction
9e-13	response to growth hormone stimulus
1.6e-12	activation ofinnate immune response
4.1e-12	I-kappaB kinase/NF-kappaB cascade
9.2e-12	JAK-STAT cascade involved in growth hormone signaling pathway
2.5e-11	lymphocyte costimulation
2.5e-11	T cell costimulation
2.6e-11	leukocyte migration
3.4e-11	regulation of I-kappaB kinase/NF-kappaB cascade
3.9e-11	positive regulation of inflammatory response
4.3e-11	growth factor receptor binding
6.1e-11	interleukin-17 production
1.1e-10	antigen receptor-mediated signaling pathway
1.1e-10	activation of protein kinase activity
1.8e-10	osteoclast differentiation
1.8e-10	immune response-activating cell surface receptor signaling pathway
1.8e-10	postive regulation of response to external stimulus
2.8e-10	lymphocyte differentiation
3.1e-10	regulation of T cell proliferation
3.1e-10	T cell receptor signaling pathway
3.3e-10	regulation of inflammatory response
3.8e-10	immune response-regulating cell surface receptor signaling pathway
4.5e-10	regulation of response to external stimuli
6.3e-10	positive regulation of T cell proliferation
6.7e-10	positive regulation of tissue remodeling
8e-10	T cell proliferation
9.5e-10	positive regulation of peptidyl-tyrosine phosphorylation

## Sheet: Glaucoma & HIV
Visual networks of shared genes of AIDS and Glaucoma which revealed involvement of several important functional pathways as listed below:
(The significance limit (Q-value) up to -10th power is reported here)
Q-value	Pathway
3.9e-12	platelet activation
2.7e-11	proteinaceous extracellular matrix
2.1e-10	axon guidance
6.7e-10	extracellular matrix

## Sheet: Nacrolepsy & HIV
Visual networks of shared genes of AIDS and Nacrolepsy which revealed involvement of several important functional pathways as listed below:
(The significance limit (Q-value) up to -10th power is reported here)
Q-value	Pathway
1.1e-36	integral to lumenal side of endoplasmic reticulum membrane
2.5e-35	ER to Golgo transport vesicle membrane
1.7e-34	ER to Golgi transport vesicle
3e-32	antigen processing and presentation
5.3e-31	transport vesicle membrane
6.2e-30	antigen processing and presentation of exogenous antigen
6.2e-30	antigen processing and presentation of exogenous peptide antigen
3e-29	antigen processing and presentation of peptide antigen
3.4e-28	cellular response to interferon-gamma
1.2e-27	interferon-gamma-mediated signaling pathway
1.2e-27	lymphocyte activation
5e-27	endocytic vesicle membrane
8e-27	respone to interferon-gamma
3e-26	inegral to endoplasmic reticulum membrane
3.5e-26	intrinsic to endoplasminc reticulum membrane
5.1e-26	coated vesicle membrane
5.9e-26	transport vesicle
1e-25	T cell activation
1.9e-23	immune response-regulating cell surface receptor signaling pathway
5.1e-23	positive regulation of T cell activation
2e-22	MHC class II receptor activity
2e-22	endocytic vesicle
3.2e-22	immune response- activating cell surface receptor signaling pathway
3.4e-22	lysosomal membrane
8.5e-22	integral to organelle membrane
8.5e-22	positive reguation of lymphocyte activation
1.2e-21	coated vesicle
2.1e-21	intrinsic to organlle membrane
2.2e-21	regulation of T cell activation
2.4e-21	MHC class I receptor activity
2.6e-21	positive regulation of leukocyte activation
5e-21	positive regulation of cell activation
1.5e-20	T cell receptor signaling pathway
2.3e-20	lymphocyte costimulation
2.3e-20	T cell costimulation
2.9e-20	antigen processing and presentation of exogenous peptide antigen via MHC class II
3.7e-20	cytoplasmic vesicle membrane
3.8e-20	antigen processing and presentation of peptide antigen via MHC class II
3.8e-20	vacuolar membrane
4.4e-20	antigen processing and presentation of peptide or polysaccharide antigen via MHC class II
5.4e-20	vesicle membrane
6.4e-20	regulation of lymphocyte activation
2.5e-19	golgi membrane
4.3e-19	antigen receptor-mediated pathway
4.5e-19	regulation of leukocyte activation
8.4e-19	immune response-regulating signaling pathway
1.1e-18	clathrin-coated endocytic vesicle membrane
1.9e-18	regulation of cell activation
2.4e-18	trans-Golgi network membrane
2.9e-18	cytoplasmic vesicle part
5.1e-18	clathrin-coated endocytic vesicle
1.4e-17	immune response- activating signaling transduction
1.2e-16	vaculoar part
3.1e-16	activation of immune response
9.2e-16	lytic vacuole
9.2e-16	lysosome
4.2e-15	clathrin-coated vesicle membrane
1.5e-14	vacuole
1.2e-12	trans-Golgi network
3.2e-12	endosome membrane
6e-12	endosomal part
1.3e-11	clathrin-coated vesicle
6.4e-11	phagocytic vesicle membrane

[truncated: 2 more sheets: Restless leg syndrome & HIV, Creutzfeldt-Jakob disease & HIV]
