# Supplementary material for: Common gene-network signature of different neurological disorders and their potential implications to neuroAIDS
Source: PLoS One. 2017 Aug 8;12(8):e0181642. doi: 10.1371/journal.pone.0181642 (PMC5549695; doi:10.1371/journal.pone.0181642)
Supplement: S4 Data — At-risk alleles of AIDS and twelve major neurological disorders from GWAS catalog have been listed. (XLSX) [file pone.0181642.s007.xlsx]

## Sheet: Sheet1
At-risk alleles of AIDS and twelve major neurological disorders from GWAS
Date added to catalog	Pubmed ID	Reported Genes	Mapped Genes	Disorder/Trait	P-value	Chromosome
2011-06-29		CFH	CFH	age related macular degeneration	1e-261	1
2010-05-06		CFH	CFH	age related macular degeneration	4e-117	1
2013-04-19		CFH	CFH	age related macular degeneration	2e-31	1
2014-07-01		CFH	CFH	age related macular degeneration	6e-16	1
2013-07-31		CFH	CFH	age related macular degeneration	1.00E-434	1
2014-07-01		CFH	CFH	age related macular degeneration	2e-76	1
2008-11-25		CFH	CFH	age related macular degeneration	4e-08	1
2010-10-14		CFH	CFH	age related macular degeneration	3e-64	1
2013-11-16		CFH, CFHR4, CFHR5, KCNT2	CFH	age related macular degeneration	1e-31	1
2013-11-16		CFH, CFHR4, CFHR5, KCNT2	CFH	age related macular degeneration	9e-24	1
2013-04-19		CFH	CFH	age related macular degeneration	7e-32	1
2013-03-20		CFHR4	CFH	age related macular degeneration	1e-09	1
2010-05-06		CFH	CFH	age related macular degeneration	2e-111	1
2012-08-08		CFH	CFH	age related macular degeneration	2e-47	1
2013-07-31		ADAMTS9	ADAMTS9-, AS2	age related macular degeneration	5e-09	3
2013-07-31		COL8A1, FILIP1L	COL8A1	age related macular degeneration	4e-13	3
2011-10-05		REST, C4orf14, POLR2B, IGFBP7	REST	age related macular degeneration	2e-08	4
2013-07-31		CFI	CCDC109B	age related macular degeneration	7e-11	4
2011-06-29		CFI	PLAG2G12A, CFI	age related macular degeneration	4e-10	4
2010-05-06		CFI	PLAG2G12A, CFI	age related macular degeneration	9e-09	4
2011-06-29		CFB	CFB	age related macular degeneration	6e-31	6
2010-05-06		CFB	CFB	age related macular degeneration	2e-20	6
2012-08-08		TNXB	TNXB	age related macular degeneration	1e-09	6
2013-07-31		C2, CFB	SKIV2L	age related macular degeneration	4e-89	6
2010-10-14		SKIV2L, BF	SKIV2L	age related macular degeneration	5e-15	6
2014-07-01		C2, CFB	SKIV2L	age related macular degeneration	3e-21	6
2011-06-29		C2	C2, LOC102060414	age related macular degeneration	2e-23	6
2013-07-31		IER3, DDR1	TRNAI25	age related macular degeneration	2e-11	6
2013-11-16		RDBP, CFB, ATF6B, STK19	CFB, NELFE	age related macular degeneration	2e-10	6
2013-11-16		RDBP, CFB, ATF6B, STK19	CFB, NELFE	age related macular degeneration	3e-07	6
2012-08-08		CFB	CFB	age related macular degeneration	9e-17	6
2014-07-01		C2, CFB	C2, LOC102060414	age related macular degeneration	2e-08	6
2012-08-08		NOTCH4	NOTCH4	age related macular degeneration	2e-11	6
2011-06-29		VEGFA	TRNAI25	age related macular degeneration	9e-09	6
2013-07-31		VEGFA	TRNAI25	age related macular degeneration	9e-16	6
2013-07-31		COL10A1	COL10A1, NT5DC1	age related macular degeneration	2e-08	6
2011-06-29		FRK, COL10A1	FRK	age related macular degeneration	1e-08	6
2013-07-31		TNFRSF10A	TNFRSF10A, LOC389641	age related macular degeneration	3e-15	8
2011-10-05		TNFRSF10A, LOC389641	TNFRSF10A, LOC389641	age related macular degeneration	1e-12	8
2013-07-31		TGFBR1	TGFBR1	age related macular degeneration	3e-11	9
2008-11-25		HTRA1	HTRA1	age related macular degeneration	8e-12	10
2013-11-16		ARMS2, HTRA, PLEKHA1, BTBD16	ARMS2	age related macular degeneration	8e-27	10
2013-07-31		ARMS2, HTRA1	ARMS2	age related macular degeneration	4E-450	10
2012-08-30		ARMS2, HTRA1	ARMS2	age related macular degeneration	7e-14	10
2012-08-08		ARMS2, HTRA1	ARMS2	age related macular degeneration	3e-72	10
2011-06-29		HTRA1	ARMS2	age related macular degeneration	4E-332	10
2010-10-14		ARMS2, HTRA1	ARMS2	age related macular degeneration	1e-60	10
2010-05-06		ARMS2, HTRA1	ARMS2	age related macular degeneration	5e-119	10
2013-04-19		ARMS2, HTRA1	HTRA1	age related macular degeneration	1e-25	10
2013-04-19		ARMS2, HTRA1	HTRA1	age related macular degeneration	4e-24	10
2014-07-01		ARMS2, HTRA1	HTRA1	age related macular degeneration	4e-60	10
2013-11-16		ARMS2,HTRA1,PLEKHA1,BTBD16	ARMS2	age related macular degeneration	3e-29	10
2013-07-31		B3GALTL	B3GALTL	age related macular degeneration	2e-08	13
2013-07-31		RAD51B	RAD51B	age related macular degeneration	9e-11	14
2010-05-06		Intergenic	LOC102724766	age related macular degeneration	2e-08	15
2013-07-31		LIPC	LOC102724766	age related macular degeneration	3e-11	15
2011-06-29		LIPC	LOC102724766	age related macular degeneration	3e-12	15
2010-05-06		LIPC	LOC102724766	age related macular degeneration	1e-08	15
2011-06-29		CETP	HERPUD1, CETP	age related macular degeneration	7e-09	16
2013-07-31		CETP	CETP	age related macular degeneration	7e-16	16
2013-07-31		C3	C3	age related macular degeneration	1e-41	19
2011-06-29		C3	C3	age related macular degeneration	5e-29	19
2010-10-14		C3; R102G	C3	age related macular degeneration	1e-08	19
2014-07-01		C3	C3	age related macular degeneration	1e-10	19
2010-05-06		C3	C3	age related macular degeneration	2e-08	19
2013-07-31		SLC16A8	SLC16A8, LOC101927119	age related macular degeneration	2e-11	22
2012-08-15		CFH	CFH	age related macular degeneration (CNV)	1e-108	1
2012-08-15		CF1	PLAG2G12A	age related macular degeneration (CNV)	6e-09	4
2012-08-15		CFB	CFB	age related macular degeneration (CNV)	1e-17	6
2012-08-15		C2	C2, LOC102060414	age related macular degeneration (CNV)	2e-08	6
2012-08-15		ARMS2, HTRA1	ARMS2	age related macular degeneration (CNV)	2e-138	10
2012-08-15		C3	C3	age related macular degeneration (CNV)	1e-12	19
2012-08-15		CFH	CFH	age related macular degeneration (GA)	5e-67	1
2012-08-15		CFI	PLAG2G12A, CFI	age related macular degeneration (GA)	4e-06	4
2012-08-15		CFB	CFB	age related macular degeneration (GA)	2e-09	6
2012-08-15		C2	C2, LOC102060414	age related macular degeneration (GA)	1e-06	6
2012-08-15		ARMS2, HTRA1	ARMS2	age related macular degeneration (GA)	7e-47	10
2012-08-15		C3	C3	age related macular degeneration (GA)	5e-13	19
2014-02-11		CREBL1, TNXB	TNXB	age related macular degeneration, atopic dermatitis	3e-14	6
2011-10-20		LIPC	LOC102724766	age related macular degeneration; cardiovascular disease	3e-12	15
2014-05-12		CETP	HERPUD1, CETP	age related macular degeneration; cholesterol	4e-31	16
2012-01-25		CETP	HERPUD1, CETP	age related macular degeneration; cholesterol	7e-14	16
2009-01-12		LIPC	LOC102724766	age related macular degeneration; HDL cholesterol	8e-23	15
2014-05-12		CETP	HERPUD1, CETP	age related macular degeneration; HDL cholesterol	1e-769	16
2012-01-25		CETP	HERPUD1, CETP	age related macular degeneration; HDL cholesterol	7e-380	16
2009-05-05		CETP	HERPUD1, CETP	age related macular degeneration; HDL cholesterol	3e-12	16
2009-01-12		CETP	HERPUD1, CETP	age related macular degeneration; HDL cholesterol	7e-29	16
2008-11-25		CETP	HERPUD1, CETP	age related macular degeneration; HDL cholesterol	2e-57	16
2008-11-25		CETP	CETP	age related macular degeneration; HDL cholesterol	7e-39	16
2013-11-05		CETP	HERPUD1, CETP	age related macular degeneration; hematological & biochemical traits	5e-29	16
2014-05-12		CETP	HERPUD1, CETP	age related macular degeneration; LDL cholesterol	2e-34	16
2012-01-25		CETP	HERPUD1, CETP	age related macular degeneration; LDL cholesterol	9e-13	16
2012-02-28		CETP	HERPUD1, CETP	age related macular degeneration; lipid metabolism phenotypes	1e-36	16
2013-09-24		CETP	CETP	age related macular degeneration; lipid metabolism phenotypes	3e-25	16
2013-09-24		CETP	CETP	age related macular degeneration; lipid metabolism phenotypes	7e-22	16
2014-08-02		CETP	HERPUD1, CETP	age related macular degeneration; lipid traits	2e-25	16
2013-01-30		CETP	HERPUD1, CETP	age related macular degeneration; lipoprotein-associated phospholipase A2 activity & mass	7e-21	16
2011-04-11		CETP	HERPUD1, CETP	age related macular degeneration; metabolic syndrome	3e-13	16
2010-09-13		CETP	HERPUD1, CETP	age related macular degeneration; metabolic syndrome	1e-48	16
2011-04-11		LIPC	LOC102724766	age related macular degeneration; metabolic syndrome	6e-08	15
2012-03-27		LIPC	LOC102724766	age related macular degeneration; phospholipid	7e-43	15
2014-05-12		CETP	HERPUD1, CETP	age related macular degeneration; triglycerides	2e-25	16
2012-01-25		CETP	HERPUD1, CETP	age related macular degeneration; triglycerides	1e-12	16
2008-11-25		CETP	HERPUD1, CETP	age related macular degeneration; waist circumference & related phenotypes	1e-27	16
2011-05-02		CR1	CR1	Alzheimer's Disease	4e-14	1
2009-09-29		CR1	/	Alzheimer's Disease	3e-10	1
2011-05-24		CR1	CR1	Alzheimer's Disease	5e-10	1
2014-04-16		CR1	CR1	Alzheimer's Disease	6e-24	1
2013-06-26		CTNNA2	CTNNA2	Alzheimer's Disease	1e-08	2
2010-10-14		Intergenic	EDAR, SH3RF3, AS1	Alzheimer's Disease	4e-08	2
2011-06-23		BIN1	BIN1, CYP27C1	Alzheimer's Disease	2e-09	2
2011-05-02		BIN1	BIN1, CYP27C1	Alzheimer's Disease	3e-14	2
2011-04-06		BIN1	BIN1, CYP27C1	Alzheimer's Disease	1e-10	2
2014-04-16		BIN1	BIN1, CYP27C1	Alzheimer's Disease	7e-44	2
2012-08-14		BIN1	BIN1, CYP27C1	Alzheimer's Disease	6e-11	2
2011-05-24		BIN1	BIN1, CYP27C1	Alzheimer's Disease	4e-14	2
2011-04-06		BIN1	BIN1, CYP27C1	Alzheimer's Disease	3e-10	2
2013-06-06		BCH3	MTND3P7, PSAT1P4	Alzheimer's Disease	3e-08	3
2013-09-27		SNAR-1, GEMC1, OSTNIL1, RAP, UTS2D, CCDC50	SNAR-I-, OSTN	Alzheimer's Disease	5e-09	3
2013-06-26		ANKRD55	ANKRD55	Alzheimer's Disease	1e-08	5
2014-04-16		MEF2C	MEF2C-, AS1	Alzheimer's Disease	3e-08	5
2013-06-26		PGAM5P1, MAN2A1	LOC100289673	Alzheimer's Disease	9e-13	5
2013-06-26		SAP30L	SAP30L	Alzheimer's Disease	1e-08	5
2014-04-16		HLA-DRB5, HLA-DRB1	TRNAI25	Alzheimer's Disease	3e-12	6
2014-02-13		TREM2	TREM2	Alzheimer's Disease	2e-12	6
2013-09-27		NCR2, TREM	TRNAI25	Alzheimer's Disease	4e-08	6
2011-05-24		CD2AP	CD2AP	Alzheimer's Disease	9e-09	6
2011-04-16		CD2AP	CD2AP	Alzheimer's Disease	5e-11	6
2011-01-12		ZNF292	ZNF292	Alzheimer's Disease	3e-08	6
2013-06-26		PDE7B	PDE7B, LOC644135	Alzheimer's Disease	1e-08	6
2010-10-14		MTHFD1L	MTHFD1L	Alzheimer's Disease	2e-10	6
2013-06-26		BZW2, TSPAN13	BZW2	Alzheimer's Disease	6e-11	7
2014-04-16		NME8	NECAP1P1, NMEB	Alzheimer's Disease	5e-09	7
2014-04-16		ZCWPW1	ZCWPW1	Alzheimer's Disease	6e-10	7
2014-04-16		EPHA1	EPHA1, AS1	Alzheimer's Disease	1e-13	7
2011-05-24		EPHA1	EPHA1, AS1	Alzheimer's Disease	6e-10	7
2014-04-16		PTK2B	PTK2B	Alzheimer's Disease	7e-14	8
2011-06-23		CLU	MIR6843, SCARA3	Alzheimer's Disease	4e-08	8
2009-09-29		CLU	CLU	Alzheimer's Disease	9e-10	8
2009-09-29		CLU	/	Alzheimer's Disease	6e-10	8
2014-04-16		CLU	CLU, MIR6843	Alzheimer's Disease	3e-25	8
2013-09-27		GLIS3	GLIS3	Alzheimer's Disease	3e-09	9
2013-09-27		GLIS3	GLIS3	Alzheimer's Disease	1e-08	9
2013-06-26		SPON1, RRAS2, PSMA1	SPON1	Alzheimer's Disease	7e-11	11
2014-04-16		CELF1	CELF1	Alzheimer's Disease	1e-08	11
2011-05-24		MS4A4A	MIR6503, MS4A4A	Alzheimer's Disease	8e-12	11
2011-05-02		MS4A6A, MS4A4E	MS4A6A	Alzheimer's Disease	2e-14	11
2014-04-16		MS4A6A	MS4A2, MS4A6A	Alzheimer's Disease	6e-16	11
2011-06-23		MS4A	MIR6503, MS4A4A	Alzheimer's Disease	4e-11	11
2008-11-25		GAB2	GAB2	Alzheimer's Disease	1e-10	11
2011-05-24		PICALM	PICALM, FNTAP1	Alzheimer's Disease	7e-11	11
2014-04-16		PICALM	PICALM, FNTAP1	Alzheimer's Disease	9e-26	11
2011-06-23		PICALM	PICALM, FNTAP1	Alzheimer's Disease	3e-09	11
2012-08-14		PICALM	PICALM	Alzheimer's Disease	2e-08	11
2009-09-29		PICALM	PICALM, FNTAP1	Alzheimer's Disease	1e-09	11
2013-06-26		CRADD	CRADD	Alzheimer's Disease	5e-08	12
2013-06-26		MYO16	MYO16	Alzheimer's Disease	2e-08	13
2014-04-16		FERMT2	FERMT2	Alzheimer's Disease	8e-09	14
2014-04-16		SLC24A4, RIN3	SLC24A4	Alzheimer's Disease	6e-09	14
2013-06-26		CLMN	CLMN	Alzheimer's Disease	2e-08	14
2013-06-26		FLJ45256	FLJ45256	Alzheimer's Disease	4e-08	16
2013-06-26		CACNA1G	CACNA1G	Alzheimer's Disease	1e-09	17
2013-06-26		BCAS3	BCAS3	Alzheimer's Disease	1e-11	17
2011-05-02		ABCA7	ABCA7	Alzheimer's Disease	5e-17	19
2014-04-16		ABCA7	ABCA7	Alzheimer's Disease	1e-15	19
2013-08-24		ABCA7, HMHA1, GRIN3B	ABCA7	Alzheimer's Disease	2e-09	19
2010-10-14		PVRL2	PVRL2	Alzheimer's Disease	1e-07	19
2008-11-25		PVRL2, TOMM40, APOE	PVRL2	Alzheimer's Disease	6e-14	19
2011-06-23		APOE	TOMM40	Alzheimer's Disease	8e-89	19
2011-01-12		TOMM40	TOMM40	Alzheimer's Disease	1e-06	19
2009-02-25		TOMM40, APOE	TOMM40	Alzheimer's Disease	1e-40	19
2011-01-12		TOMM40	TOMM40	Alzheimer's Disease	1e-06	19
2010-10-14		TOMM40, APOE	TOMM40	Alzheimer's Disease	5e-36	19
2010-06-14		APOE	TOMM40	Alzheimer's Disease	1e-295	19
2009-09-30		TOMM40, APOE	TOMM40	Alzheimer's Disease	3e-11	19
2009-09-29		TOMM40, APOE	TOMM40	Alzheimer's Disease	2e-157	19
2009-09-29		APOE	TOMM40	Alzheimer's Disease	2e-16	19
2013-06-06		PVRL2	PVRL2	Alzheimer's Disease	1e-10	19
2011-11-19		PVRL2	PVRL2	Alzheimer's Disease	2e-10	19
2013-09-27		TOMM40, APOE	APOE	Alzheimer's Disease	2e-18	19
2013-09-27		TOMM40, APOE	APOE	Alzheimer's Disease	2e-16	19
2012-08-14		APOE, TOMM40, APOC1	APOC1	Alzheimer's Disease	8e-149	19
2011-12-03		TOMM40, APOE	APOC1	Alzheimer's Disease	4e-27	19
2011-11-19		APOE, TOMM40, APOC1	APOC1	Alzheimer's Disease	1e-12	19
2009-10-15		TOMM40, APOC2, APOE, APOC4, APOC1	APOC1	Alzheimer's Disease	3e-07	19
2009-10-15		TOMM40, APOC2, APOE, APOC4, APOC1	APOC1	Alzheimer's Disease	2e-06	19
2009-10-15		TOMM40, APOC2, APOE, APOC4, APOC1	APOC1	Alzheimer's Disease	5e-06	19
2008-11-25		APOE, APOC1	APOC1	Alzheimer's Disease	2e-44	19
2008-11-25		APOE	APOC1	Alzheimer's Disease	1e-39	19
2008-11-25		APOE	APOC1	Alzheimer's Disease	1e-39	19
2013-07-12		APOE, CEACAM16, BCL3, PVRL2, TOMM40, PPP1R37	PVRL2	Alzheimer's Disease	5e-39	19
2013-06-06		APOC1	APOC1	Alzheimer's Disease	4e-12	19
2013-09-27		APOE, TOMM40	APOE	Alzheimer's Disease	2e-18	19
2013-09-27		APOE, TOMM40	APOE	Alzheimer's Disease	2e-16	19
2011-01-12		TOMM40	TOMM40	Alzheimer's Disease	1e-06	19
2010-10-14		APOE, TOMM40	TOMM40	Alzheimer's Disease	5e-36	19
2010-06-14		APOE	TOMM40	Alzheimer's Disease	1e-295	19
2009-09-30		APOE, TOMM40	TOMM40	Alzheimer's Disease	3e-11	19
2009-09-29		APOE, TOMM40	TOMM40	Alzheimer's Disease	2e-157	19
2009-09-29		APOE	TOMM40	Alzheimer's Disease	2e-16	19
2013-06-06		PVRL2	PVRL2	Alzheimer's Disease	1e-10	19
2011-11-19		PVRL2	PVRL2	Alzheimer's Disease	2e-10	19
2013-06-06		APOE	APOE	Alzheimer's Disease	5e-14	19
2011-01-12		APOE	APOE	Alzheimer's Disease	1e-06	19
2013-06-06		TOMM40	TOMM40	Alzheimer's Disease	7e-09	19
2014-04-16		CD33	CD33	Alzheimer's Disease	3e-06	19
2011-05-24		CD33	CD33	Alzheimer's Disease	2e-09	19
2013-06-26		TGM6	TGM6	Alzheimer's Disease	3e-08	20
2014-04-16		CASS4	CASS4	Alzheimer's Disease	3e-08	20
2013-04-19		TOMM40, APOE	TOMM40	Alzheimer's Disease; age-related macular degeneration	1e-06	19
2013-04-19		TOMM40, APOE	TOMM40	Alzheimer's Disease; age-related macular degeneration	3e-06	19
2012-08-08		TOMM40	TOMM40	Alzheimer's Disease; age-related macular degeneration	8e-08	19
2013-04-19		PVRL2; APOE, TOMM40	PVRL2	Alzheimer's Disease; age-related macular degeneration	1e-06	19
2013-04-19		PVRL2	PVRL2	Alzheimer's Disease; age-related macular degeneration	1e-06	19
2013-07-31		APOE	APOC1	Alzheimer's Disease; age-related macular degeneration	2e-20	19
2013-04-19		APOE, TOMM40	TOMM40	Alzheimer's Disease; age-related macular degeneration	1e-06	19
2013-04-19		APOE, TOMM40	TOMM40	Alzheimer's Disease; age-related macular degeneration	3e-06	19
2012-08-08		TOMM40	TOMM40	Alzheimer's Disease; age-related macular degeneration	8e-08	19
2013-04-19		PVRL2, APOE, TOMM40	PVRL2	Alzheimer's Disease; age-related macular degeneration	1e-06	19
2013-04-19		PVRL2	PVRL2	Alzheimer's Disease; age-related macular degeneration	1e-06	19
2010-02-12		TOMM40	/	Alzheimer's Disease; brain imaging	x10<1x10e6	19
2010-02-12		TOMM40	/	Alzheimer's Disease; brain imaging	x10<1x10e6	19
2010-02-12		APOE	/	Alzheimer's Disease; brain imaging	x10<1x10e6	19
2014-01-10		APOE	TOMM40	Alzheimer's Disease; C-reactive protein	2e-21	19
2008-11-25		APOE	TOMM40	Alzheimer's Disease; C-reactive protein	1e-07	19
2008-11-25		APOE	APOE	Alzheimer's Disease; C-reactive protein	9e-21	19
2011-03-28		APOC1	APOC1	Alzheimer's Disease; C-reactive protein	9e-139	19
2011-01-16		APOE-CI-CII cluster	APOC1	Alzheimer's Disease; C-reactive protein	3e-07	19
2009-07-12		APOE, APOC1, APOCII	APOC1	Alzheimer's Disease; C-reactive protein	5e-27	19
2008-11-25		APOE	APOE	Alzheimer's Disease; C-reactive protein	9e-21	19
2014-01-10		APOE	TOMM40	Alzheimer's Disease; C-reactive protein	2e-21	19
2008-11-25		APOE	TOMM40	Alzheimer's Disease; C-reactive protein	1e-07	19
2011-10-20		TOMM40	TOMM40	Alzheimer's Disease; Cardiovascular disease	2e-14	19
2011-10-20		TOMM40	TOMM40	Alzheimer's Disease; Cardiovascular disease	4e-08	19
2011-10-20		TOMM40	TOMM40	Alzheimer's Disease; Cardiovascular disease	2e-14	19
2011-10-20		TOMM40	TOMM40	Alzheimer's Disease; Cardiovascular disease	4e-08	19
2010-11-23		TOMM40	TOMM40	Alzheimer's Disease; cerebrospinal AB1-42 levels	3e-07	19
2010-11-23		TOMM40	TOMM40	Alzheimer's Disease; cerebrospinal AB1-42 levels	3e-07	19
2009-01-12		TOMM40, APOE	TOMM40	Alzheimer's Disease; cholesterol	3e-19	19
2014-05-12		APOE	APOC1	Alzheimer's Disease; cholesterol	1e-149	19
2012-01-25		APOE, APOC1, APOC2	APOC1	Alzheimer's Disease; cholesterol	5e-111	19
2009-01-12		APOE, TOMM40	TOMM40	Alzheimer's Disease; cholesterol	3e-19	19
2013-02-28		TOMM40	TOMM40	Alzheimer's Disease; cognitive decline	2e-08	19
2014-08-02		APOE	APOE	Alzheimer's Disease; cognitive decline	5e-19	19
2014-08-02		APOE	APOE	Alzheimer's Disease; cognitive decline	5e-19	19
2013-02-28		TOMM40	TOMM40	Alzheimer's Disease; cognitive decline	2e-08	19
2009-01-12		TOMM40, APOE	TOMM40	Alzheimer's Disease; HDL cholesterol	4e-07	19
2014-05-12		APOE	APOC1	Alzheimer's Disease; HDL cholesterol	2e-21	19
2012-01-25		APOE, APOC1, APOC2	APOC1	Alzheimer's Disease; HDL cholesterol	4e-21	19
2011-10-11		PVRL2, TOMM40, APOE	PVRL2	Alzheimer's Disease; HDL cholesterol	8e-11	19
2009-01-12		TOMM40, APOE	TOMM40	Alzheimer's Disease; LDL cholesterol	2e-19	19
2009-01-12		APO cluster	TOMM40	Alzheimer's Disease; LDL cholesterol	5e-08	19
2014-05-12		APOE	APOC1	Alzheimer's Disease; LDL cholesterol	2e-178	19
2010-10-17		APOE, APOC1, APOC4, APOOC2	APOC1	Alzheimer's Disease; LDL cholesterol	2e-40	19
2012-01-25		APOE, APOC1, APOC2	APOC1	Alzheimer's Disease; LDL cholesterol	9e-147	19
2009-01-12		APOE, APOC1, APOC4, APOC2	APOC1	Alzheimer's Disease; LDL cholesterol	4e-27	19
2008-12-09		APOE, APOC1, APOC4, APOC2	APOC1	Alzheimer's Disease; LDL cholesterol	2e-07	19
2008-11-25		APOC1	APOC1	Alzheimer's Disease; LDL cholesterol	1e-20	19
2008-11-25		APOE, APOC1, APOC4, APOC2	APOC1	Alzheimer's Disease; LDL cholesterol	1e-60	19
2008-11-25		APOE, APOC1, APOC4	APOC1	Alzheimer's Disease; LDL cholesterol	3e-43	19
2014-03-22		APOC1	APOC1	Alzheimer's Disease; lipid traits	1e-14	19
2011-11-16		APOC1	APOC1	Alzheimer's Disease; lipoprotein-associated phosphilipase A2 activity and mass	5e-30	19
2010-05-26		APOC1	APOC1	Alzheimer's Disease; lipoprotein-associated phosphilipase A2 activity and mass	6e-24	19
2013-04-23		TOMM40, APOE	TOMM40	Alzheimer's Disease; longevity	3e-17	19
2014-10-29		APOE	APOC1	Alzheimer's Disease; longevity	2e-26	19
2014-10-29		APOE	APOC1	Alzheimer's Disease; longevity	3e-36	19
2011-07-20		APOC1	APOC1	Alzheimer's Disease; longevity	2e-16	19
2013-04-23		APOE, TOMM40	TOMM40	Alzheimer's Disease; longevity	3e-17	19
2009-02-13		APOE cluster	APOC1	Alzheimer's Disease; triglycerides	3e-13	19
2009-06-04		KIFAP3	KIFAP3	amyotrophic lateral sclerosis	2e-08	1
2013-09-12		CAMK1G	MIR205, CAMK1G	amyotrophic lateral sclerosis	3e-08	1
2009-06-04		ZNF746	ZNF746, TRNAC11	amyotrophic lateral sclerosis	4e-08	7
2008-12-09		DPP6	DPP6	amyotrophic lateral sclerosis	3e-06	7
2008-11-25		DPP6	DPP6	amyotrophic lateral sclerosis	5e-08	7
2008-11-25		DPP6	DPP6	amyotrophic lateral sclerosis	3e-06	7
2014-05-28		Intergenic	IFNK, c9orf72	amyotrophic lateral sclerosis	1e-08	9
2012-11-20		c9orf72	IFNK, c9orf72	amyotrophic lateral sclerosis	4e-07	9
2011-01-14		Intergenic	/	amyotrophic lateral sclerosis	5e-11	9
2011-01-14		Intergenic	/	amyotrophic lateral sclerosis	8e-10	9
2010-09-23		MOBKL2B, IFNK, c9orf72	IFNK, c9orf72	amyotrophic lateral sclerosis	9e-11	9
2009-09-29		MOBKL2B, IFNK, c9orf72	IFNK, c9orf72	amyotrophic lateral sclerosis	1e-08	9
2014-05-28		SALM1	KKRT18P55	amyotrophic lateral sclerosis	9e-09	17
2014-05-28		UNC13A	UNC13A	amyotrophic lateral sclerosis	6e-06	19
2012-11-20		UNC13A	UNC13A	amyotrophic lateral sclerosis	5e-08	19
2009-09-29		UNC13A	UNC13A	amyotrophic lateral sclerosis	3e-14	19
2010-09-23		SOD1	TIAM1	amyotrophic lateral sclerosis	3e-08	21
2013-09-12		CABIN1, SUSD2, GGT5	SUSD2	amyotrophic lateral sclerosis	2e-09	22
2014-07-23		AMPD1, NRAS, CASDE1	/	autism	3e-08	1
2014-07-23		AMPD1, NRAS, CASDE1	AMPD1	autism	4e-08	1
2014-07-23		AMPD1, NRAS, CASDE1	/	autism	9e-08	1
2014-07-23		TRIM33, BCAS2, DENND2C	TRIM33; LOC10192889	autism	3e-08	1
2014-07-23		TRIM33	/	autism	4e-08	1
2014-07-23		TRIM33	/	autism	6e-08	1
2014-07-23		TRIM33	/	autism	6e-08	1
2014-07-23		TRIM33	/	autism	2e-07	1
2009-05-11		CDH10, CHD9	MSNP1, CDH9	autism	2e-10	5
2010-09-10		MACROD2	MACROD2	Autism	4e-08	20
2013-06-06		DPYD, MIR137	MIR137HG	autism spectrum, ADHD, bipolar, major depression, schizophrenia	2e-11	1
2013-06-06		PCGEM1	RPS17P8, GLULP6	autism spectrum, ADHD, bipolar, major depression, schizophrenia	5e-08	2
2013-06-06		ITIH3	ITIH3	autism spectrum, ADHD, bipolar, major depression, schizophrenia	3e-12	3
2013-06-06		MHC region	TRIM26	autism spectrum, ADHD, bipolar, major depression, schizophrenia	2e-12	6
2013-06-06		MHC region	PP1R11,ZNRD1	autism spectrum, ADHD, bipolar, major depression, schizophrenia	8e-09	6
2013-06-06		SYNE1	SYNE1	autism spectrum, ADHD, bipolar, major depression, schizophrenia	4e-09	6
2013-06-06		CSMD1	CSMD1	autism spectrum, ADHD, bipolar, major depression, schizophrenia	4e-08	8
2013-06-06		MMP16	RNA5SP272-,RIPK2	autism spectrum, ADHD, bipolar, major depression, schizophrenia	3e-08	8
2013-06-06		CACNB2	CACNB2	autism spectrum, ADHD, bipolar, major depression, schizophrenia	4e-08	10
2013-06-06		ANK3	ANK3	autism spectrum, ADHD, bipolar, major depression, schizophrenia	7e-09	10
2013-06-06		ANK3	ANK3	autism spectrum, ADHD, bipolar, major depression, schizophrenia	3e-09	10
2013-06-06		AS3MT	AS3MT; C10orf32; ASMT	autism spectrum, ADHD, bipolar, major depression, schizophrenia	1e-08	10
2013-06-06		CNNM2	CNNM2	autism spectrum, ADHD, bipolar, major depression, schizophrenia	2e-09	10
2013-06-06		NT5C2	NT5C2	autism spectrum, ADHD, bipolar, major depression, schizophrenia	1e-08	10
2013-06-06		TENM4	TENM4	autism spectrum, ADHD, bipolar, major depression, schizophrenia	4e-08	11
2013-06-06		CACNA1C, DCP1B	CACNA1C	autism spectrum, ADHD, bipolar, major depression, schizophrenia	5e-09	12
2013-06-06		CCDC68	MAP1LC3P, RNA5SP459	autism spectrum, ADHD, bipolar, major depression, schizophrenia	3e-10	18
2010-04-15		CACNA1C	CACNA1C	Bipolar and major depressive disorder	3e-08	12
2008-11-25		CACNA1C	CACNA1C	bipolar disorder	7e-08	12
2012-01-07		NPAS2	NANOGNBP1, NPAS2	Creutzfedlt-Jakob disease	4e-08	2
2012-01-07		MTMR7	MTMR7	Creutzfedlt-Jakob disease	2e-08	8
2012-01-07		PRNP	PRNP	Creutzfedlt-Jakob disease	3e-18	20
2009-02-05		PRNP	PRNP	Creutzfedlt-Jakob disease	2e-21	20
2012-01-20		PRNP	PRNP	Creutzfedlt-Jakob disease; Prion diseases	7e-07	20
2011-12-20		CAMSAP1L1	CAMSAP2	epilepsy	1e-08	1
2012-11-02		CHRM3	CHRM3	epilepsy	4e-08	1
2012-11-02		Intergenic	LOC101927235	epilepsy	2e-09	2
2012-11-02		ZEB2	ZEB2,AS1,TEX41	epilepsy	9e-09	2
2012-11-02		PNPO, ATAD4, CDK5RAP3, COPZ2, has-mir-152, NFE2L1, CBX1, SNX11, SKAP1	LOC102724556	epilepsy	9e-09	17
2012-10-24		COL11A1	COL11A1	glaucoma	9e-10	1
2011-06-01		TMCO1	RPL21P27	glaucoma	6e-14	1
2010-05-30		SRBD1	SRBD1	glaucoma	3e-09	2
2010-10-05		CAV1, CAV2	CAV1, CAV2	glaucoma	2e-11	7
2012-10-24		PCMTD1-ST18	PCMTD1-,ST18	glaucoma	3e-09	8
2012-06-18		LRP12,ZFPM2	PR12-, RPL23P9	glaucoma	9e-10	8
2012-09-18		CDKN2B,CDKN2BAS,CDK2NA	CDKN2B-AS1	glaucoma	5e-11	9
2011-06-01		CDKN2B-AS1	CDKN2B-AS1; LOC102724137	glaucoma	1e-14	9
2012-04-06		CDKN2B	CDKN2B, CDKN2B-, AS1	glaucoma	5e-11	9
2010-07-12		CDKN2B	CDKN2B, CDKN2B-, AS1	glaucoma	4e-15	9
2012-06-18		CDKN2BAS	CDKN2B-AS1	glaucoma	2e-18	9
2012-06-18		CDKN2BAS	CDKN2B-AS1	glaucoma	1e-12	9
2012-04-03		CDKN2B-AS1	CDKN2B-AS1	glaucoma	9e-11	9
2012-10-24		PLEKHA7	PLEKHA7	glaucoma	5e-12	11
2012-06-18		SIX1, SIX6	RPS15AP4, SIX1	glaucoma	4e-11	14
2012-04-06		SIX1, SIX6	RPS15AP4, SIX1	glaucoma	9e-08	14
2011-06-04		MTAP	CDKN2B-AS1	glaucoma; coronoary heart disease	2e-27	9
2012-10-09		CDKN2BAS	CDKN2B-AS1; LOC102724137	glaucoma; glioma	1e-08	9
2009-07-12		CDKN2A,CDKN2B	CDKN2B-AS1; LOC102724137	glaucoma; glioma	7e-15	9
2011-06-01		CDKN2A, CDKN2B	CDKN2B-AS1	glaucoma; glioma	5e-16	9
2010-05-18		SIX1	RPS15AP4, SIX1	glaucoma; optic nerve	9e-06	14
2010-07-12		SIX1	RPS15AP4, SIX1	glaucoma; vertical cup-disc ratio	1e-11	14
2014-01-08		AJAP1	LINC01134, -AJAP1	migrane disorder	3e-08	1
2014-01-08		PRDM16	PRDM16	migrane disorder	4e-14	1
2011-06-23		PRDM16	PRDM16	migrane disorder	4e-09	1
2014-01-08		TSPAN2	TSPAN2, -NGF	migrane disorder	5e-08	1
2014-01-08		TSPAN2	TSPAN2, -NGF	migrane disorder	5e-14	1
2014-01-08		MEF2D, APOA1BP	MEF2D	migrane disorder	1e-08	1
2014-01-08		MEF2D, APOA1BP	MEF2D	migrane disorder	1e-07	1
2012-08-07		MEF2D	MEF2D	migrane disorder	7e-11	1
2014-01-08		TRPM8	TRPM8	migrane disorder	9e-14	2
2014-01-08		TRPM8	TRPM8	migrane disorder	1e-08	2
2014-01-08		TRPM8	TRPM8	migrane disorder	1e-07	2
2014-01-08		TRPM8	TRPM8	migrane disorder	9e-11	2
2012-08-07		TRPM8	TRPM8	migrane disorder	1e-12	2
2011-06-23		TRPM8	TRPM8	migrane disorder	6e-12	2
2012-08-07		TGBR2	RBMS3, AS2, TGFBR2	migrane disorder	1e-09	3
2014-01-08		TGBR2	RBMS3, AS2, TGFBR2	migrane disorder	2e-08	3
2014-01-08		PHACTR1, TBC1D7	PHACTR1	migrane disorder	5e-08	6
2014-01-08		PHACTR1	PHACTR1	migrane disorder	2e-06	6
2014-01-08		TBC1D7, PHACTR1, TSC1	PHACTR1	migrane disorder	3e-10	6
2012-08-07		PHACTR1	PHACTR1	migrane disorder	3e-08	6
2014-01-08		FHL5	FHL5	migrane disorder	1e-11	6
2014-01-08		FHL5	FHL5	migrane disorder	4e-07	6
2014-01-08		FHL5	FHL5	migrane disorder	2e-12	6
2014-01-08		c7orf10	SUGCT	migrane disorder	1e-09	7
2014-01-08		c7orf10	SUGCT	migrane disorder	7e-07	7
2014-01-08		c7orf10	SUGCT	migrane disorder	6e-08	7
2014-01-08		MMP16	RNA5SP272-,RIPK2	migrane disorder	1e-08	8
2010-09-17		MTDH,PGCP	LOC101927066	migrane disorder	2e-11	8
2014-01-08		ASTN2	ASTN2	migrane disorder	1e-09	9
2014-01-08		ASTN2	ASTN2	migrane disorder	1e-07	9
2012-08-07		ASTN2	ASTN2	migrane disorder	4e-08	9
2014-01-08		LRP1	LRP1	migrane disorder	4e-19	12
2014-01-08		LRP1	LRP1	migrane disorder	1e-06	12
2014-01-08		LRP1	LRP1	migrane disorder	1e-10	12
2013-08-07		LRP1	LRP1	migrane disorder	3e-08	12
2011-06-23		LRP1	LRP1	migrane disorder	4e-09	12
2013-02-27		LRP1	LRP1	migrane disorder; pulmonary function	8e-06	12
2011-10-16		LRP1	LRP1	migrane disorder; pulmonary function	1e-08	12
2012-01-06		PHACTR1	PHACTR1	migrane, coronary artery calcification	4e-22	6
2012-09-20		PHACTR1	PHACTR1	migrane, coronary heart disease	2e-09	6
2012-08-08		PHACTR1	PHACTR1	migrane, coronary heart disease	6e-12	6
2012-08-08		PHACTR1	PHACTR1	migrane, coronary heart disease	8e-10	6
2012-08-08		PHACTR1	PHACTR1	migrane, coronary heart disease	4e-07	6
2011-09-06		PHACTR1	PHACTR1	migrane, coronary heart disease	9e-26	6
2011-04-11		PHACTR1	PHACTR1	migrane, coronary heart disease	9e-26	6
2012-10-24		MMEL1	TTC34-, ACTRT2	multiple sclerosis	1e-14	1
2008-12-09		KIF1B	KIF1B	multiple sclerosis	3e-10	1
2012-10-24		EVI5	EVI5	multiple sclerosis	6e-15	1
2012-10-24		EXTL2, VCAM1	VCAM1-, EXTL2	multiple sclerosis	4e-08	1
2012-10-24		EXTL2	VCAM1-, EXTL2	multiple sclerosis	4e-08	1
2012-10-24		SLC30A7, VCAM1	SLC30A7	multiple sclerosis	3e-10	1
2012-10-24		CD58	CD58	multiple sclerosis	3e-16	1
2009-06-30		CD58	CD58	multiple sclerosis	1e-17	1
2012-01-17		CD58	CD58; MIR548AC	multiple sclerosis	6e-09	1
2009-06-29		CD58	CD58; MIR548AC	multiple sclerosis	3e-10	1
2013-06-05		RNASEL	RNASEL	multiple sclerosis	6e-09	1
2012-10-24		RGS1	RGS21-RGS1	multiple sclerosis	2e-08	1
2012-10-24		C1orf106,KIF21B	C1orf106	multiple sclerosis	2e-09	1
2012-10-24		Intergenic	TRNAI13, ZFP36L2	multiple sclerosis	6e-10	2
2012-01-17		THADA	LOC100506047	multiple sclerosis	3e-08	2
2012-10-24		PLEK	PLEK, FBXO48	multiple sclerosis	5e-11	2
2012-10-24		MERTK	MERTK	multiple sclerosis	1e-08	2
2012-10-24		SP140	SP140	multiple sclerosis	2e-10	2
2012-10-24		EOMES	EOMES, CMC1	multiple sclerosis	1e-09	3
2012-10-24		Intergenic	EOMES, CMC1	multiple sclerosis	2e-15	3
2012-01-17		EOMES	EOMES, CMC1	multiple sclerosis	2e-08	3
2012-10-24		NFKBIZ	NFKBIZ, ZPLD1	multiple sclerosis	9e-09	3
2010-06-08		CBLB	CBLB	multiple sclerosis	2e-10	3
2012-11-29		CD80	TIMMDC1	multiple sclerosis	3e-09	3
2012-10-24		C3orf1, TMEM39A	TIMMDC1	multiple sclerosis	3e-09	3
2011-04-12		CD80	TIMMDC1	multiple sclerosis	3e-11	3
2012-10-24		CD86	CD86	multiple sclerosis	1e-11	3
2012-10-24		SLC15A2, CD86	SLC15A2	multiple sclerosis	2e-08	3
2012-10-24		IL7R	IL7R	multiple sclerosis	2e-08	5
2009-06-29		IL7R	IL7R	multiple sclerosis	2e-06	5
2008-11-25		IL7R	IL7R	multiple sclerosis	3e-07	5
2008-11-25		IL7R	IL7R	multiple sclerosis	8e-06	5
2012-06-27		PTGER4	LINC00603, PTGER4	multiple sclerosis	1e-09	5
2012-04-03		PTGER4	LINC00603, PTGER4	multiple sclerosis	2e-11	5
2008-11-25		Intergenic	LINC00603, PTGER4	multiple sclerosis	3e-18	5
2012-10-24		PTGER4	LINC00603, PTGER4	multiple sclerosis	3e-16	5
2008-11-25		PTGER4	LINC00603, PTGER4	multiple sclerosis	7e-27	5
2012-01-17		IL12B	LOC285626	multiple sclerosis	8e-08	5
2012-10-24		IL12B	LOC285626	multiple sclerosis	1e-11	5
2009-06-29		HLA-B	HLAF,HLA-F-,AS1	multiple sclerosis	1e-17	6
2012-01-17		HLA-B	TRNAI25	multiple sclerosis	1e-11	6
2009-06-29		HLA, DRB1	HLA, DRA	multiple sclerosis	4e-225	6
2008-11-25		HLA, DRA	HLA, DRA	multiple sclerosis	9e-81	6
2013-06-13		HLA-, DQB1	TRNAI25	multiple sclerosis	5e-15	6
2012-05-25		HLA- DR89, HLA-DRB5,HLA-DRB1,HLA-DQA1,HLA-DQB1,HLA-DQA2	TRNAI25	multiple sclerosis	5e-07	6
2013-06-13		HLA-DRA	HLA-DRA	multiple sclerosis	6e-15	6
2013-06-13		HLA-DRA	HLA-DRA	multiple sclerosis	1e-16	6
2013-06-13		BTNL2	BTNL2	multiple sclerosis	6e-10	6
2013-06-13		BTNL2	BTNL2	multiple sclerosis	8e-06	6
2013-03-26		BTNL2	BTNL2	multiple sclerosis	1e-08	6
2012-09-20		BTNL2	BTNL2	multiple sclerosis	3e-10	6
2013-06-13		HLA-DRB1	HLA-DRB6	multiple sclerosis	5e-15	6
2010-03-07		HLA	TRNAI25	multiple sclerosis	2e-25	6
2014-02-04		HLA-DRB5, HLA-DQA1, HLA-DRB1, HLA-DRA, BTNL2	TRNAI25	multiple sclerosis	5e-12	6
2013-07-27		HLA-DRB1, HLA-DQA1	TRNAI25	multiple sclerosis	1e-18	6
2011-07-12		MHC	TRNAI25	multiple sclerosis	2e-70	6
2011-07-12		MHC	TRNAI25	multiple sclerosis	3e-31	6
2011-07-12		MHC	TRNAI25	multiple sclerosis	8e-11	6
2010-09-21		HLA-DRB1	TRNAI25	multiple sclerosis	3e-33	6
2010-07-14		DQA1	TRNAI25	multiple sclerosis	4e-17	6
2009-06-30		HLA-DRB1	TRNAI25	multiple sclerosis	7e-184	6
2012-01-17		HLA-DRB1	TRNAI25	multiple sclerosis	1e-206	6
2010-06-08		HLA-DRB, HLA-DQB1	TRNAI25	multiple sclerosis	1e-20	6
2010-06-29		HLA-DRB1	HLA-DRA	multiple sclerosis	4e-225	6
2008-11-25		HLA-DRA	HLA-DRA	multiple sclerosis	9e-81	6
2012-05-11		C6orf10	C6orf10	multiple sclerosis	7e-16	6
2008-12-09		HLA-DRB1	C6orf10	multiple sclerosis	9e-11	6
2013-06-13		HLA-DQA1	TRNAI25	multiple sclerosis	2e-20	6
2013-06-13		HLA-DQA2	TRNAI25	multiple sclerosis	6e-11	6
2012-10-24		BACH2	BACH2	multiple sclerosis	4e-08	6
2012-10-24		PTPRK, THEMIS	MRPS17P5	multiple sclerosis	6e-09	6
2012-10-24		PTPRK, THEMIS	MRPS17P5	multiple sclerosis	3e-14	6
2012-10-24		AHI1	AHI1	multiple sclerosis	1e-13	6
2012-10-24		IL22RA2	IL20RA,IL22RA2	multiple sclerosis	6e-13	6
2012-10-24		OLIG3	BTF3L4P3, TNFAIP3	multiple sclerosis	1e-08	6
2012-01-17		TAGAP	rs1738074-C	multiple sclerosis	4e-07	6
2012-10-24		TAGAP	rs1738074-G	multiple sclerosis	7e-15	6
2010-03-29		TAGAP	rs1738074-A	multiple sclerosis	3e-15	6
2008-11-25		TAGAP	rs1738074-A	multiple sclerosis	7e-08	6
2012-10-24		ZNF767,ZNF746	ZNF767P	multiple sclerosis	5e-09	7
2012-10-24		PVT1	MIR1208-, LINC01263	multiple sclerosis	5e-09	8
2012-10-24		MYC	MIR1204-, PVT1	multiple sclerosis	8e-09	8
2012-01-17		MLANA	MLANA	multiple sclerosis	3e-08	9
2012-10-24		IL2RA	IL2RA, RPL32P23	multiple sclerosis	5e-20	10
2012-10-24		ZMIZ1	ZMIZ1	multiple sclerosis	6e-09	10
2012-10-24		HHEX	HHEX; EXOC6	multiple sclerosis	5e-09	10
2012-10-24		CD5, CD6	TRNAA45P, CD5	multiple sclerosis	2e-11	11
2011-03-02		CD6	TRNAA45P, CD5	multiple sclerosis	1e-09	11
2009-06-29		CD6	CD6	multiple sclerosis	4e-09	11
2012-10-24		TNFRSF1A	TNFRSF1A	multiple sclerosis	4e-14	12
2009-06-29		TNFRSF1A	TNFRSF1A	multiple sclerosis	2e-11	12
2012-10-24		CLECL1	CLECL1	multiple sclerosis	1e-08	12
2012-10-24		TNFRSF1A	TNFRSF1A	multiple sclerosis	4e-14	12
2009-06-29		TNFRSF1A	TNFRSF1A	multiple sclerosis	2e-11	12
2009-06-30		METTL1, CYP27B1	METTL1, CYP27B1	multiple sclerosis	5e-11	12
2012-10-24		AGAP2, CYP27B1	AGAP2	multiple sclerosis	2e-09	12
2012-10-24		ZFP36L1	ZFP36L1	multiple sclerosis	9e-12	14
2012-10-24		BATF	BATF	multiple sclerosis	2e-08	14
2012-10-24		GPR65	GPR65	multiple sclerosis	2e-10	14
2012-10-24		CLEC16A	CLEC16A	multiple sclerosis	9e-17	16
2012-10-24		IRF8	MIR6774, LINC01082	multiple sclerosis	1e-08	16
2009-06-29		IRF8	MIR6774, LINC01082	multiple sclerosis	4e-09	16
2012-01-17		STAT3	STAT3	multiple sclerosis	4e-08	17
2010-03-07		STAT3	STAT3	multiple sclerosis	3e-10	17
2012-10-24		STAT3	STAT3	multiple sclerosis	2e-10	17
2012-10-24		MALT1	MALT1	multiple sclerosis	3e-09	18
2012-10-24		TNFSF14	TNFSF14	multiple sclerosis	9e-14	19
2012-10-24		MPV17L2	MPV17L2	multiple sclerosis	1e-08	19
2012-10-24		DKKL1	DKKL1	multiple sclerosis	5e-09	19
2012-10-24		NCOA5, CD40	NCOA5	multiple sclerosis	5e-10	20
2012-10-24		CYP24A1	CYP24A1	multiple sclerosis	3e-11	20
2012-10-24		MAPK1	MAPK1	multiple sclerosis	5e-09	22
2012-10-24		ODF2B, SCO2	ODF3B	multiple sclerosis	2e-08	22
2010-12-01		IL12B	LOC285626	multiple sclerosis ;psoriasis	1e-20	5
2014-01-08		MYC,PVT1	MIR1204-, PVT1	multiple sclerosis; allergic sensitazion	5e-10	8
2008-11-25		STAT3	STAT3	multiple sclerosis; Crohn's disease	7e-12	17
2013-02-27		STAT3	STAT3	multiple sclerosis; Crohn's disease	2e-15	17
2014-05-13		NR	MIR1208-, LINC01263	multiple sclerosis; hodgkin's lymphoma	6e-10	8
2011-01-03		PVT1	MIR1208-, LINC01263	multiple sclerosis; hodgkin's lymphoma	1e-13	8
2009-12-10		ZMIZ1	ZMIZ1	multiple sclerosis; inflammatory bowel disease	6e-09	10
2011-04-12		TNFRSF1A	TNFRSF1A	multiple sclerosis; primary billiary cirrhosis	2e-09	12
2011-04-12		TNFRSF1A	TNFRSF1A	multiple sclerosis; primary billiary cirrhosis	2e-09	12
2013-03-19		ODF3B, TYMP, NCAPH2, SCO2	ODF3B	multiple sclerosis; red blood cell traits	5e-23	22
2012-10-19		ZMIZ1	ZMIZ1	Multiple sclerosis;Chron's disease	1e-30	10
2013-06-06		HLA-A	TRNAI25	multiple sclerosis. Beta-2 microglubulin plasma levels	2e-22	6
2014-05-13		NR	HLA-DBQ1	Narcolpesy	2e-08	6
2014-05-13		NR	TRNAI25	Narcolpesy	8e-09	6
2014-05-13		NR	TRNAI25	Narcolpesy	3e-08	6
2014-05-13		NR	TRNAI25	Narcolpesy	6e-14	6
2014-05-13		NR	TRNAI25	Narcolpesy	5e-12	6
2010-09-22		HLA-DQA2	TRNAI25	Narcolpesy	3e-08	6
2014-05-13		TRB	TRB	Narcolpesy	4e-08	7
2014-05-13		ZNF365	ZNF365	Narcolpesy	1e-11	10
2014-05-13		TRA	TRA	Narcolpesy	5e-49	14
2010-09-22		TRA@	TRA	Narcolpesy	5e-07	14
2009-05-07		TRA, alpha, TRAJ10	TRA	Narcolpesy	3e-22	14
2009-03-01		RELN	RELN	ostosclerosis	2e-08	7
2011-03-18		SYT11	RAB25	Parkinson's Disease	4e-12	1
2012-04-20		GBA	SLC50A1	Parkinson's Disease	5e-08	1
2009-12-10		PARK16,SLC45A3, NUCKS1,RAB7L1, SLC41A1, PM20D1	RAB7L1,SLC41A1	Parkinson's Disease	2e-12	1
2011-03-18		ACMSD	TMEM163,ACMSD	Parkinson's Disease	7e-09	2
2011-03-18		STK39	PHF5GP, CERS6	Parkinson's Disease	4e-10	2
2014-04-16		INPP5D	INPP5D	Parkinson's Disease	3e-08	2
2011-03-18		MCCC1, LAMP3	MCCC1, LAMP3	Parkinson's Disease	8e-12	3
2011-07-20		MCCC1, LAMP3	MCC1	Parkinson's Disease	3e-10	3
2012-05-18		GAK, DGKQ	DGKQ	Parkinson's Disease	3e-12	4
2012-04-20		DGKQ	DGKQ	Parkinson's Disease	3e-09	4
2010-02-05		DGKQ	DGKQ	Parkinson's Disease	2e-06	4
2010-09-22		GAK	GAK	Parkinson's Disease	3e-09	4
2011-07-20		GAK	TMEM175	Parkinson's Disease	4e-08	4
2011-03-18		GAK	TMEM175	Parkinson's Disease	4e-12	4
2009-12-10		BST1	BST1	Parkinson's Disease	3e-09	4
2011-03-18		BST1	BST1	Parkinson's Disease	1e-16	4
2011-07-20		SCARB2	FAM47E,STBD1	Parkinson's Disease	8e-10	4
2009-12-10		STBD1	FAM47E,STBD1	Parkinson's Disease	4e-17	4
2012-05-18		SNCA	GPRIN3, SNCA	Parkinson's Disease	6e-65	4
2011-03-18		SNCA	GPRIN3, SNCA	Parkinson's Disease	2e-47	4
2014-10-21		SNCA	GPRIN3, SNCA	Parkinson's Disease	3e-11	4
2014-10-21		SNCA	GPRIN3, SNCA	Parkinson's Disease	1e-09	4
2012-04-20		SNCA	GPRIN3, SNCA	Parkinson's Disease	8e-35	4
2011-07-20		SNCA	GPRIN3, SNCA	Parkinson's Disease	2e-19	4
2011-01-06		SNCA	GPRIN3, SNCA	Parkinson's Disease	3e-08	4
2011-01-03		SNCA	GPRIN3, SNCA	Parkinson's Disease	9e-16	4
2010-09-22		SNCA	GPRIN3, SNCA	Parkinson's Disease	3e-11	4
2010-02-05		SNCA	SNCA	Parkinson's Disease	7e-08	4
2009-12-10		SNCA	SNCA	Parkinson's Disease	2e-16	4
2012-05-18		SNCA	SNCA, MMRN1	Parkinson's Disease	5e-11	4
2009-12-10		SNCA	GPRIN3, SNCA	Parkinson's Disease	7e-17	4
2014-10-21		HLA	HLA-DRA	Parkinson's Disease	5e-10	6
2014-10-21		HLA	HLA-DRA	Parkinson's Disease	3e-08	6
2011-08-12		HLA-DRA	HLA-DRA	Parkinson's Disease	2e-27	6
2010-09-22	20711177	HLA-DRA	HLA-DRA	Parkinson's Disease	2e-10	6
2012-04-20	22451204	LOC642072	TRNAI25	Parkinson's Disease	3e-11	6
2009-12-10		LRRK2	SLC2A13	Parkinson's Disease	3e-08	12
2012-05-18		LRRK2	LRRK2	Parkinson's Disease	6e-15	12
2011-03-18		LRRK2	LRRK2	Parkinson's Disease	6e-14	12
2011-07-20		LRRK2	LRRK2	Parkinson's Disease	2e-28	12
2012-05-18		LRRK2	LRRK2	Parkinson's Disease	3e-21	12
2011-03-18		CCDC62, HIP1R	CCDC62	Parkinson's Disease	3e-13	12
2009-12-10		MAPT, C17orf69, KIAA1267, LOC644246	CRHR1, CRHR1, IT1	Parkinson's Disease	2e-16	17
2011-07-20		MAPT	SPPL2C; MAPT-AS1	Parkinson's Disease	3e-14	17
2011-03-18		MAPT	CRHR1, CRHR1, IT1, MGC57346	Parkinson's Disease	1e-28	17
2010-09-22		MAPT	NSF	Parkinson's Disease	1e-06	17
2009-12-10		NSF	NSF	Parkinson's Disease	1e-14	17
2011-07-14		MAPT	MAPT	Parkinson's Disease	2e-118	17
2011-01-03		MAPT	MAPT	Parkinson's Disease	7e-12	17
2011-08-15		MEIS1	MEIS1	restless leg syndrome	3e-49	2
2008-11-25		MEIS1	MEIS1	restless leg syndrome	3e-28	2
2011-08-15		Intergenic	ETAA1, C1D	restless leg syndrome	9e-11	2
2008-11-25		BTBD9	BTBD9	restless leg syndrome	1e-17	6
2008-11-25		BTBD9	BTBD9	restless leg syndrome	4e-18	6
2011-08-15		BTBD9	BTBD9	restless leg syndrome	8e-22	6
2011-08-15		PTPRD	PTPRD	restless leg syndrome	3e-10	9
2008-11-25		PTPRD	PTPRD	restless leg syndrome	6e-09	9
2008-11-25		PTPRD	PTPRD	restless leg syndrome	6e-10	9
2011-08-15		MAP2K5, SKOR1	MAP2K5	restless leg syndrome	1e-22	15
2008-11-25		MAP2K5, LBXCOR1	MAP2K5	restless leg syndrome	1e-15	15
2011-08-15		TOX3, BC034767	CASC16	restless leg syndrome	9e-19	16
2014-03-18		CACNA1C	CACNA1C	Schizophrenia	5e-12	12
2014-06-28		CACNA1C	CACNA1C	Schizophrenia or bipolar disorder	6e-13	12
2014-06-28		CACNA1C	CACNA1C	Schizophrenia or bipolar disorder	7e-08	12
2014-06-28		CACNA1C	CACNA1C	Schizophrenia or bipolar disorder	2e-06	12
2013-04-30		SYK	SYK	vascular dementia	7e-11	9
2011-06-01		PARD3B	PARD3B	AIDS progression	3e-19	2
2011-01-13		HLA-B	HCP5	HIV-1 control	1e-25	6
2010-01-19		HCP5, HLA-B	HCP5	HIV-1 control	5e-35	6
2010-01-19		HCP5, HLA-B	HCP5	HIV-1 control	1e-11	6
2009-06-15		HCP5, HLA-B	HCP5	AIDS; drug induced liver injury	9e-33	6
2009-01-16		HCP5, MICB, MCCD1, BAT1, LTB, TNF	HCP5	AIDS progression	3e-19	6
2008-11-25		HLA-C	HCP5	AIDS; psoriasis	2e-26	6
